# Supplementary material for: Cancer pain awareness and communication practices among physicians in China: a nationwide mixed-methods study
Source: Sci Rep. 2026 Mar 12;16:13302. doi: 10.1038/s41598-026-43569-7 (PMC13106803; doi:10.1038/s41598-026-43569-7)
Supplement: Supplementary file 1 — Supplementary Material 1 [file 41598_2026_43569_MOESM1_ESM.xlsx]

## Sheet: Sheet1
Serial Number	Submission Time	ime Taken	,IP Address	1. Your gender	2. Your age	3. Your education level:	4. Your professional title	5. Years of clinical practice?	6. Have you completed a rotation in the Oncology Department?	7. Who do you consider to be the primary professional responsible for patient pain management?	8. How would you rate the awareness of standardized pain management among the medical staff in your department?	9. Have you ever experienced pain yourself?	10. In your opinion, how is pain defined? (A sensory painful experience)	10. (Emotional pain experience)	10. (Cognitive pain experience)	10(A pain experience in the social dimension)	11. What day is World Pain Day?	12. Which of the following do you think is the main source of pain assessment criteria?	13. Which pain assessment method do you prefer?	14. Which of the following methods do you know can relieve or eliminate pain? (Medication for pain relief)	14. (Physical pain relief)	14. (Acupuncture for pain relief)	14(Transcutaneous Electrical Nerve Stimulation, TENS)	14、others	15. What do you consider to be the preferred route for administering pain relief medication?	16. Which of the following medications is most appropriate for patients with moderate to severe cancer pain?	17. What is your understanding of the stepwise administration in the three-step pain relief treatment principle?	18. What is your opinion on the addictive potential of morphine for cancer pain treatment?	19. What are the nursing principles for pain management?	20. What pain health education materials are provided in your hospital or department? (Pamphlets or manuals)	20、(Video)	20、(Lecture)	20. (Posters or display boards)	20、(others)	21. What are the side effects of opioid painkillers that you are aware of? (Nausea, vomiting)	21. (Constipation)	21. (Fainting and hypotension)	21. (Allergy)	21、(Others)	22. What are the cancer pain control standards that you are aware of? (No pain during sleep at night)	22. (No pain during meals)	22. (No pain during work)	22. (No pain during daily activities)
1	2020/9/22 23:04:21	91秒	1.205.140.205(贵州-遵义)	1	2	3	1	1	1	2	1	1	1	1	1	1	1	1	2	1	1	1	1	1	2	3	2	2	2	1	1	1	1	0	1	1	1	1	0	1	1	1	1
2	2020/9/22 23:08:57	102秒	1.205.132.67(贵州-遵义)	1	3	3	3	2	2	2	1	1	1	1	0	0	3	1	1	1	1	0	1	1	3	3	2	3	2	0	1	1	0	0	1	1	1	1	0	1	0	0	0
3	2020/9/22 23:12:29	156秒	220.197.208.123(贵州-贵阳)	2	3	4	3	3	2	2	1	1	1	0	0	0	1	1	1	1	1	1	1	1	1	2	2	2	2	1	1	1	1	0	1	1	1	0	0	1	1	1	1
4	2020/9/22 23:20:31	52秒	1.205.140.205(贵州-遵义)	1	2	3	3	2	1	2	2	1	1	1	1	1	3	2	2	0	0	1	0	0	3	1	1	2	2	0	1	0	0	0	0	1	1	1	0	1	1	1	0
5	2020/9/22 23:20:33	57秒	220.197.216.159(贵州-遵义)	2	2	3	1	1	2	2	2	1	1	1	1	1	2	1	1	1	1	1	1	1	2	2	1	1	1	1	1	1	1	0	1	1	1	1	1	1	0	0	0
6	2020/9/22 23:20:46	52秒	114.139.48.239(贵州-遵义)	1	2	3	1	1	1	2	1	1	1	1	0	0	2	1	2	1	0	0	0	0	2	1	1	1	1	1	0	0	0	0	1	0	0	0	0	1	0	0	0
7	2020/9/22 23:21:02	83秒	1.205.140.205(贵州-遵义)	2	2	3	1	1	2	2	2	1	1	1	0	1	2	1	1	0	1	0	0	0	2	2	1	2	2	0	1	0	0	0	1	1	1	0	0	1	1	0	1
8	2020/9/22 23:21:12	80秒	221.13.63.212(贵州-遵义)	1	2	3	1	1	2	2	2	1	1	1	0	0	3	1	2	1	1	1	1	0	3	2	2	2	2	1	1	1	0	0	1	1	1	1	0	0	1	1	1
9	2020/9/22 23:21:18	105秒	1.205.140.205(贵州-遵义)	1	2	3	1	1	2	1	2	1	1	0	1	0	1	1	5	1	1	1	1	0	3	2	2	2	2	0	1	1	0	0	1	1	0	0	0	1	1	1	1
10	2020/9/22 23:21:26	111秒	1.206.110.166(贵州-黔西南)	2	3	4	3	1	2	2	2	1	1	0	0	0	1	1	5	1	1	1	1	0	2	3	2	2	2	0	0	0	0	1	1	1	1	1	0	1	1	1	1
11	2020/9/22 23:22:38	87秒	223.104.96.2(贵州-贵阳)	2	2	3	1	1	2	2	1	1	1	1	1	1	1	1	1	1	1	1	1	0	1	3	2	3	2	1	1	1	1	1	1	1	1	1	0	1	1	1	1
12	2020/9/22 23:23:00	100秒	223.104.97.172(贵州-贵阳)	2	2	3	1	1	2	2	1	1	1	1	1	0	3	3	3	1	1	1	1	1	1	1	1	2	2	1	1	1	1	1	1	1	1	1	1	1	1	1	1
13	2020/9/22 23:23:02	180秒	220.197.216.74(贵州-遵义)	2	2	3	1	1	2	1	3	1	1	1	0	0	2	1	2	1	1	1	1	0	3	2	1	2	2	1	0	0	1	0	1	1	1	1	0	0	0	0	1
14	2020/9/22 23:23:13	127秒	114.138.58.190(贵州-遵义)	2	2	3	1	1	2	4	3	1	0	1	0	0	3	1	1	1	1	0	1	0	3	2	2	2	2	1	1	0	1	0	1	0	0	1	0	1	0	0	0
15	2020/9/22 23:23:25	74秒	106.109.36.188(贵州-贵阳)	2	2	3	1	1	2	3	3	1	1	1	1	0	2	3	2	1	1	1	1	0	1	2	1	3	2	1	1	1	0	0	1	1	1	0	0	1	1	1	0
16	2020/9/22 23:23:39	94秒	223.104.96.77(贵州-贵阳)	2	2	3	1	1	2	2	2	1	1	1	1	1	1	1	5	1	1	1	1	1	5	3	1	2	2	1	1	1	1	0	1	1	1	1	0	1	1	1	1
17	2020/9/22 23:23:41	99秒	124.203.128.209(贵州-遵义)	1	2	3	1	1	2	5	1	1	1	1	1	1	4	4	5	1	1	1	1	1	3	2	2	2	1	1	1	1	1	1	1	1	1	1	1	1	1	1	1
18	2020/9/22 23:24:33	125秒	111.123.141.186(贵州-黔西南)	1	2	3	1	1	2	2	2	1	1	1	0	0	1	1	3	1	1	0	1	0	1	1	2	3	2	1	1	1	1	1	1	1	0	1	0	1	1	0	1
19	2020/9/22 23:24:41	40秒	1.205.136.44(贵州-遵义)	1	2	3	1	1	1	2	3	1	1	1	1	1	3	2	2	1	1	0	1	0	2	1	2	2	2	0	1	1	1	0	0	0	1	1	1	0	1	1	1
20	2020/9/22 23:24:45	224秒	117.189.59.136(贵州-未知)	1	2	3	1	1	2	2	1	1	0	0	1	0	2	1	1	1	1	1	1	1	2	3	2	2	2	1	0	0	0	0	1	1	1	1	1	1	0	1	0
21	2020/9/22 23:24:48	221秒	111.30.225.22(天津-天津)	1	3	3	3	3	1	2	2	1	1	1	0	0	1	1	4	1	1	1	1	1	1	2	2	2	2	1	0	1	1	0	1	1	1	0	0	1	1	1	1
22	2020/9/22 23:25:14	160秒	114.135.200.34(贵州-贵阳)	2	2	3	1	1	2	5	3	1	1	1	1	1	2	3	1	1	1	1	1	0	2	3	2	2	2	1	1	1	1	0	1	1	1	1	0	1	1	1	1
23	2020/9/22 23:25:15	66秒	221.13.63.54(贵州-遵义)	1	2	3	1	1	2	2	1	1	1	1	1	1	2	1	1	1	1	1	1	1	2	1	2	3	2	0	1	0	0	0	0	1	0	0	0	1	0	0	0
24	2020/9/22 23:25:25	166秒	180.97.106.145(江苏-南京)	2	2	3	1	1	2	2	3	1	1	0	0	0	1	1	1	1	1	1	1	0	5	3	2	2	2	1	1	1	1	0	0	0	1	1	0	1	1	1	1
25	2020/9/22 23:25:30	127秒	106.108.44.244(贵州-贵阳)	2	2	3	1	1	2	5	2	1	1	0	1	0	3	1	3	1	1	0	1	0	3	1	1	2	1	1	0	1	0	0	1	0	1	0	0	1	1	1	1
26	2020/9/22 23:25:36	162秒	1.205.140.105(贵州-遵义)	2	2	3	1	1	2	2	1	1	1	1	1	1	1	1	1	1	1	1	1	0	1	3	1	2	1	1	1	1	1	0	1	1	1	1	0	1	1	1	1
27	2020/9/22 23:25:57	144秒	183.228.227.168(重庆-重庆)	2	3	4	3	2	1	2	1	1	1	0	0	0	3	1	1	1	0	0	0	0	1	2	2	3	2	1	1	1	1	1	1	1	1	1	1	0	0	0	1
28	2020/9/22 23:26:46	182秒	1.205.139.161(贵州-遵义)	1	2	3	1	1	2	2	1	1	1	1	0	0	1	1	2	1	0	0	0	0	5	3	2	2	1	1	1	1	1	1	1	0	1	0	0	0	0	0	1
29	2020/9/22 23:26:46	118秒	114.135.229.1(贵州-贵阳)	2	2	3	1	1	2	2	1	1	1	1	0	0	2	1	2	1	1	1	0	0	3	2	2	2	2	1	1	1	0	0	1	0	1	0	0	1	0	0	1
30	2020/9/22 23:27:20	74秒	114.135.225.159(贵州-贵阳)	2	2	3	1	1	1	2	1	1	1	1	1	1	2	2	2	1	1	1	1	0	2	2	2	2	2	0	0	0	1	1	1	0	1	1	0	0	1	1	1
31	2020/9/22 23:27:39	187秒	61.139.20.153(四川-成都)	2	2	3	1	1	2	2	2	1	1	0	1	0	1	1	3	1	1	1	1	1	1	1	1	2	2	1	1	1	1	1	1	0	1	1	0	1	0	0	0
32	2020/9/22 23:27:49	71秒	117.189.59.136(贵州-未知)	1	2	3	1	1	2	5	1	1	1	1	1	1	1	1	2	1	1	1	1	1	3	1	1	2	2	1	0	0	0	0	0	1	0	0	0	0	1	0	0
33	2020/9/22 23:28:31	155秒	114.139.54.2(贵州-遵义)	2	2	3	1	1	2	2	1	1	1	1	1	0	2	1	1	1	1	1	1	1	3	1	1	2	2	1	1	1	1	1	1	1	1	1	0	1	0	0	0
34	2020/9/22 23:28:52	163秒	1.204.228.101(贵州-贵阳)	2	3	4	3	2	2	3	2	1	1	1	1	1	2	1	1	1	1	1	1	0	1	3	2	2	2	1	1	0	1	0	1	1	0	0	0	1	1	0	1
35	2020/9/22 23:29:02	58秒	221.13.63.247(贵州-遵义)	1	2	3	1	1	2	2	1	1	1	1	1	1	2	1	1	1	1	1	1	0	3	3	1	1	1	1	1	1	1	0	1	1	1	1	0	1	1	1	1
36	2020/9/22 23:29:23	76秒	117.189.59.136(贵州-未知)	1	2	3	1	4	2	1	1	1	1	0	0	0	2	1	2	1	1	1	0	0	2	2	1	3	2	0	0	1	0	0	0	1	0	0	0	1	0	0	0
37	2020/9/22 23:29:26	222秒	106.109.19.178(贵州-遵义)	2	4	2	2	4	2	5	2	1	1	1	1	1	1	1	5	1	0	1	1	0	1	2	2	3	2	1	1	1	1	0	1	1	1	1	0	1	1	1	1
38	2020/9/22 23:30:23	136秒	117.188.42.64(贵州-遵义)	2	2	3	1	1	2	2	2	1	1	1	0	0	2	1	1	1	0	0	0	0	1	3	2	2	2	1	1	1	0	0	1	1	1	1	0	0	0	0	1
39	2020/9/22 23:30:23	87秒	117.189.59.136(贵州-未知)	1	2	3	1	1	2	2	1	2	1	1	1	0	2	3	2	1	0	0	0	0	3	2	1	2	2	0	0	1	0	0	0	0	0	1	0	0	1	0	0
40	2020/9/22 23:30:42	132秒	220.172.114.164(贵州-遵义)	2	3	4	3	2	1	2	2	2	1	1	1	1	2	1	1	1	1	1	1	0	1	3	1	4	2	1	0	1	1	0	1	1	1	1	0	1	0	0	1
41	2020/9/22 23:31:11	111秒	220.172.80.220(贵州-遵义)	1	4	3	3	2	2	4	1	1	1	1	1	1	4	1	4	1	1	1	1	0	5	2	1	2	2	1	0	1	1	0	1	0	1	1	0	1	1	1	1
42	2020/9/22 23:31:34	75秒	219.141.54.247(贵州-贵阳)	2	2	3	1	1	2	2	1	1	1	1	1	0	1	1	2	1	1	1	1	0	2	2	2	2	1	1	1	1	1	0	1	1	1	1	0	1	1	1	1
43	2020/9/22 23:31:59	238秒	114.135.234.94(贵州-六盘水)	2	2	3	1	1	2	2	1	1	1	0	0	0	1	2	1	1	0	0	0	0	1	1	2	3	2	0	0	1	0	0	0	1	0	0	0	0	1	0	0
44	2020/9/22 23:32:05	99秒	106.43.204.34(贵州-贵阳)	2	2	3	1	1	2	2	1	1	1	0	0	0	1	1	2	1	1	1	1	1	3	1	1	2	2	1	1	1	1	1	1	1	1	1	1	1	1	1	1
45	2020/9/22 23:32:07	117秒	223.104.97.164(贵州-贵阳)	1	4	3	2	2	1	2	2	1	1	0	0	0	2	1	1	1	1	0	0	0	1	2	2	2	2	1	1	1	0	0	1	1	0	0	0	1	0	0	1
46	2020/9/22 23:33:02	192秒	223.104.94.72(贵州-贵阳)	2	2	3	1	1	2	2	1	1	1	0	0	0	2	1	5	1	1	1	1	1	3	3	2	2	1	1	0	0	0	0	1	0	0	0	0	0	0	0	1
47	2020/9/22 23:34:41	182秒	218.201.214.156(贵州-遵义)	1	2	3	1	1	1	2	1	1	1	0	1	0	2	3	1	1	0	1	0	0	3	2	2	2	2	1	1	1	1	1	1	1	1	0	1	0	0	0	1
48	2020/9/22 23:34:45	91秒	220.172.113.34(贵州-遵义)	1	3	3	2	2	1	5	1	2	1	1	1	1	1	1	1	1	1	0	0	0	2	2	1	3	2	1	1	1	1	1	0	1	1	0	0	1	1	1	1
49	2020/9/22 23:35:02	173秒	117.188.58.142(贵州-遵义)	1	4	3	3	4	2	2	3	1	1	0	0	0	2	1	2	1	1	1	1	0	1	3	1	2	1	0	0	0	0	1	0	1	1	1	0	1	0	0	0
50	2020/9/22 23:35:24	117秒	221.13.63.226(贵州-遵义)	1	2	3	1	1	2	2	1	1	1	1	1	1	2	1	2	1	1	1	1	1	3	2	2	2	2	0	0	1	0	0	1	1	1	1	0	0	1	1	0
51	2020/9/22 23:35:33	168秒	222.86.57.46(贵州-遵义)	1	2	3	1	1	2	2	1	1	1	1	0	0	2	1	2	1	0	0	1	0	5	3	1	3	2	1	1	1	1	0	1	1	1	0	0	0	1	0	1
52	2020/9/22 23:35:53	157秒	106.32.17.73(贵州-遵义)	2	3	3	2	1	2	2	1	1	1	1	1	1	2	3	1	1	1	1	1	1	2	3	1	1	1	1	1	1	1	0	1	1	1	1	1	1	1	1	1
53	2020/9/22 23:36:14	135秒	106.109.17.224(贵州-贵阳)	2	2	3	1	1	2	2	2	1	0	0	1	0	2	3	4	1	1	1	0	0	1	2	2	1	2	1	0	0	1	0	1	1	1	1	0	0	0	0	1
54	2020/9/22 23:36:47	178秒	117.189.58.66(贵州-未知)	1	3	4	2	1	2	2	1	1	1	1	0	0	2	1	1	1	1	1	1	0	1	2	1	3	2	1	1	1	1	0	1	1	1	1	0	1	0	0	0
55	2020/9/22 23:37:16	142秒	111.85.17.23(贵州-遵义)	2	3	4	3	2	1	2	2	2	1	0	0	0	2	1	1	1	0	1	0	0	1	2	2	3	2	1	0	0	0	0	0	1	0	0	0	1	0	0	0
56	2020/9/22 23:37:30	58秒	221.13.63.1(贵州-遵义)	1	2	3	1	3	2	5	1	1	1	0	1	0	2	1	1	0	1	1	0	0	1	2	1	2	2	1	0	1	1	0	1	0	1	1	0	1	1	1	0
57	2020/9/22 23:39:02	76秒	1.205.142.254(贵州-遵义)	1	2	3	1	1	2	4	2	1	1	0	0	0	1	1	2	1	1	1	1	1	3	3	2	3	1	1	1	1	0	0	0	0	0	1	0	1	0	0	0
58	2020/9/22 23:40:31	155秒	106.108.28.0(贵州-贵阳)	2	3	4	2	1	2	2	3	1	1	1	1	0	2	1	3	1	0	0	0	0	3	3	2	2	2	0	0	1	0	0	1	0	0	0	0	1	0	0	1
59	2020/9/22 23:41:04	92秒	1.205.132.203(贵州-遵义)	1	1	3	1	1	1	2	1	1	1	1	1	1	2	1	4	1	1	1	1	0	2	1	1	1	1	1	1	1	1	0	1	1	1	0	0	1	1	1	1
60	2020/9/22 23:41:44	87秒	61.189.189.32(贵州-遵义)	1	3	3	1	1	2	2	1	1	1	1	1	1	3	1	2	1	1	1	1	1	1	3	2	2	2	1	1	1	1	1	1	1	1	1	1	1	1	0	1
61	2020/9/22 23:43:02	210秒	123.197.7.204(贵州-遵义)	2	3	4	3	2	1	2	3	1	1	0	0	0	2	1	1	1	0	0	0	0	1	3	1	3	2	0	0	1	0	0	1	1	0	0	0	0	0	0	1
62	2020/9/22 23:44:28	78秒	222.86.57.172(贵州-遵义)	2	2	3	1	1	2	2	1	1	1	1	1	1	2	3	1	1	1	1	1	1	1	1	1	2	1	1	1	1	1	1	1	1	1	1	1	1	1	1	1
63	2020/9/22 23:44:47	90秒	39.144.41.59(新疆-克孜勒苏)	2	2	3	3	3	1	5	1	1	1	1	1	1	2	1	1	1	1	1	1	1	1	3	1	3	2	1	1	1	1	1	1	1	1	1	1	1	1	1	1
64	2020/9/22 23:44:53	142秒	106.32.19.66(贵州-遵义)	1	3	3	2	2	1	2	2	1	1	1	0	0	2	1	1	1	1	1	1	0	1	2	1	2	2	0	0	0	1	0	1	0	0	0	0	0	0	0	1
65	2020/9/22 23:44:56	194秒	223.104.96.72(贵州-贵阳)	2	3	3	2	2	2	2	1	1	1	0	0	0	2	1	1	1	0	0	0	0	3	2	2	2	2	0	0	1	0	0	0	0	0	0	1	1	0	0	0
66	2020/9/22 23:45:18	99秒	221.13.63.10(贵州-遵义)	2	2	3	1	1	2	2	2	1	1	0	0	0	3	1	1	1	1	1	1	1	1	1	2	2	2	1	0	1	1	0	1	1	1	1	1	1	1	1	1
67	2020/9/22 23:45:21	171秒	117.188.63.53(贵州-遵义)	2	4	4	4	4	1	5	2	1	1	0	0	0	2	1	1	1	0	0	0	1	1	3	1	3	2	1	0	0	1	1	1	0	1	0	0	1	0	0	1
68	2020/9/22 23:46:00	95秒	106.109.34.146(贵州-贵阳)	2	2	3	1	1	2	5	2	1	1	1	1	1	3	1	5	1	1	1	1	0	3	3	2	2	2	1	1	1	1	0	1	1	1	1	0	1	0	0	0
69	2020/9/22 23:46:37	57秒	60.255.85.239(四川-成都)	1	3	3	1	1	2	2	1	1	0	1	0	0	3	1	1	1	1	1	0	0	2	1	1	1	1	1	0	1	0	0	1	0	1	0	0	1	0	1	0
70	2020/9/22 23:47:02	125秒	114.135.176.243(贵州-六盘水)	2	2	3	1	2	1	5	2	1	1	1	1	1	2	1	1	1	1	1	1	0	1	2	2	2	2	1	1	1	1	0	1	1	1	1	0	1	1	1	1
71	2020/9/22 23:47:30	128秒	111.85.218.44(贵州-遵义)	2	3	4	3	2	1	1	1	2	1	0	0	0	2	3	1	1	1	1	1	1	1	3	1	4	2	1	0	0	0	0	1	1	1	1	1	1	0	0	0
72	2020/9/22 23:47:43	229秒	223.104.97.190(贵州-贵阳)	2	2	3	1	1	2	2	1	1	1	0	0	0	1	3	1	1	0	0	0	0	3	1	1	2	1	1	1	1	1	0	1	1	1	1	0	1	1	1	1
73	2020/9/22 23:48:51	362秒	114.139.53.219(贵州-遵义)	2	3	3	2	2	1	5	1	2	1	0	0	0	1	1	1	1	0	0	0	0	1	3	2	3	2	1	1	1	1	1	1	1	1	1	1	0	0	0	1
74	2020/9/22 23:48:56	133秒	111.85.17.180(贵州-遵义)	1	2	3	1	1	1	2	1	2	1	0	1	0	3	1	4	1	0	0	0	0	2	3	1	2	1	1	1	1	1	0	1	1	1	0	0	1	0	0	1
75	2020/9/22 23:49:51	87秒	223.104.94.67(贵州-贵阳)	2	2	3	1	1	1	2	2	1	1	1	1	1	2	1	3	1	1	1	1	1	2	2	1	2	1	1	1	1	1	1	1	1	1	1	1	1	0	1	0
76	2020/9/22 23:49:57	100秒	218.201.214.157(贵州-遵义)	2	2	3	1	1	1	2	1	1	1	1	0	0	2	1	1	1	1	1	1	0	2	1	1	3	2	1	0	1	0	0	1	1	1	1	0	1	0	0	0
77	2020/9/22 23:50:07	72秒	111.122.75.251(贵州-遵义)	1	2	3	5	5	2	5	2	1	1	1	1	1	1	1	1	1	1	1	1	1	1	2	2	1	2	1	0	0	0	0	1	1	1	1	1	1	1	1	1
78	2020/9/22 23:50:34	120秒	106.109.66.147(贵州-贵阳)	2	2	3	1	1	2	2	2	1	1	1	1	1	2	1	1	1	1	1	1	1	3	1	2	2	2	1	1	1	1	0	1	1	1	1	0	1	1	0	0
79	2020/9/22 23:51:22	182秒	117.189.59.101(贵州-未知)	1	3	3	3	3	2	5	2	2	1	0	0	0	4	2	1	1	1	1	1	0	1	2	2	3	2	1	0	0	1	0	1	0	0	1	0	1	0	0	1
80	2020/9/22 23:51:24	111秒	106.108.2.107(贵州-贵阳)	2	2	3	1	1	2	1	1	1	1	0	0	0	1	1	5	1	1	1	1	1	1	3	1	2	2	1	1	1	1	1	1	1	1	1	1	1	1	1	1
81	2020/9/22 23:52:36	169秒	106.108.11.66(贵州-贵阳)	2	2	3	1	1	2	4	2	1	1	1	1	1	3	3	5	1	1	1	0	0	1	3	2	2	2	1	1	1	0	0	1	0	1	0	0	0	0	0	1
82	2020/9/22 23:53:10	100秒	218.201.214.161(贵州-遵义)	2	2	4	2	1	1	1	2	1	1	1	1	1	1	1	1	1	1	1	1	1	1	3	1	2	2	1	1	1	1	1	1	1	1	1	1	1	1	1	1
83	2020/9/22 23:53:31	183秒	114.135.237.38(贵州-贵阳)	1	3	4	2	4	2	2	2	1	1	0	0	0	2	1	4	1	0	0	0	0	1	2	2	3	2	0	0	0	0	1	1	1	1	1	0	1	0	0	1
84	2020/9/22 23:53:45	134秒	1.205.135.71(贵州-遵义)	2	3	4	3	1	1	5	1	1	1	1	1	1	1	1	1	1	1	1	1	1	1	3	1	3	2	1	1	1	1	1	1	1	1	1	1	1	0	0	0
85	2020/9/22 23:54:01	212秒	218.13.164.125(广东-佛山)	2	2	3	1	1	2	2	2	2	1	0	0	0	4	1	4	1	1	1	1	0	3	1	1	2	2	1	1	1	1	0	1	1	1	1	0	1	1	1	1
86	2020/9/22 23:54:23	167秒	223.104.96.66(贵州-贵阳)	1	4	3	3	3	2	2	2	1	1	1	1	1	2	1	3	1	1	1	1	1	1	3	1	2	2	1	0	0	0	0	1	1	1	1	0	1	1	1	1
87	2020/9/22 23:55:01	555秒	221.13.63.20(贵州-遵义)	2	2	3	1	1	2	2	1	1	1	1	1	1	3	1	1	1	1	1	1	1	3	3	1	2	2	1	1	1	1	1	1	1	1	1	1	1	1	1	1
88	2020/9/22 23:55:34	263秒	103.85.144.27(贵州-贵阳)	2	4	4	4	4	1	2	1	1	1	1	1	1	2	1	1	1	1	1	1	1	1	3	1	3	2	1	1	0	1	0	1	1	1	1	1	1	1	0	0
89	2020/9/22 23:56:28	113秒	221.13.63.124(贵州-遵义)	1	3	3	3	3	2	2	2	1	1	1	1	1	1	1	2	1	1	1	1	1	1	2	2	2	1	1	1	1	1	1	1	1	1	0	0	1	1	1	1
90	2020/9/22 23:57:41	397秒	218.201.214.162(贵州-遵义)	2	3	4	2	1	2	5	2	1	1	0	0	0	1	1	2	1	0	0	0	0	1	2	2	1	3	1	0	1	0	0	0	1	0	0	0	0	1	0	0
91	2020/9/22 23:58:04	191秒	117.189.56.19(贵州-未知)	2	3	4	2	1	1	2	1	1	1	0	0	0	2	1	1	1	1	1	0	0	1	2	1	2	2	1	0	1	1	0	1	1	1	0	0	1	1	0	1
92	2020/9/23 0:00:06	139秒	43.247.208.15(贵州-遵义)	2	3	3	2	2	1	5	1	1	1	0	1	0	1	1	1	1	0	1	0	0	1	2	2	4	2	1	0	0	0	0	1	1	0	0	1	1	0	0	0
93	2020/9/23 0:01:31	167秒	223.104.96.83(贵州-贵阳)	2	2	3	1	1	2	2	2	1	1	1	0	0	3	1	4	1	1	1	1	1	3	3	2	2	2	0	0	0	0	1	1	0	1	0	0	0	0	0	1
94	2020/9/23 0:04:47	279秒	223.104.96.5(贵州-贵阳)	1	4	3	3	4	1	2	1	1	1	0	0	0	2	3	1	1	1	1	1	1	1	3	1	3	2	1	0	1	0	1	1	1	1	1	1	1	1	1	1
95	2020/9/23 0:06:05	120秒	60.216.246.255(山东-济南)	2	3	4	3	2	1	5	1	1	1	0	0	0	1	1	4	1	1	1	1	0	1	3	1	3	2	0	0	0	1	0	1	0	0	0	0	1	1	1	1
96	2020/9/23 0:07:36	146秒	1.205.141.56(贵州-遵义)	2	2	3	1	1	2	1	2	1	0	0	1	0	2	3	1	1	1	0	0	0	1	3	2	2	2	0	0	0	0	1	1	0	1	1	0	1	0	0	0
97	2020/9/23 0:10:02	181秒	117.188.51.252(贵州-遵义)	2	3	3	3	3	1	2	1	2	1	1	1	0	2	1	1	1	1	1	1	1	1	3	2	4	2	1	0	1	1	1	1	1	1	0	0	1	0	0	0
98	2020/9/23 0:14:18	285秒	1.205.140.154(贵州-遵义)	1	4	4	4	4	1	2	1	1	1	1	0	1	2	1	1	1	1	1	1	0	1	3	1	3	2	1	0	1	1	1	1	1	0	0	0	1	1	1	1
99	2020/9/23 0:15:24	112秒	219.141.54.247(贵州-贵阳)	2	2	3	1	1	2	2	2	1	1	0	0	0	2	1	2	1	1	1	1	1	1	1	1	2	1	1	0	1	0	0	1	0	0	0	0	1	1	1	0
100	2020/9/23 0:19:25	111秒	111.85.227.248(贵州-遵义)	1	2	3	1	1	2	1	1	1	1	1	0	0	3	3	1	1	1	0	0	0	1	3	1	2	2	1	1	1	1	0	1	0	1	1	0	0	0	0	1
101	2020/9/23 0:24:49	230秒	117.136.74.171(湖北-武汉)	2	2	3	1	1	2	2	3	1	1	1	1	1	4	1	5	1	1	1	1	0	3	2	1	2	1	1	1	0	1	0	1	1	1	1	0	1	1	1	1
102	2020/9/23 0:28:51	4239秒	221.13.63.158(贵州-遵义)	1	3	3	2	2	1	2	1	2	1	0	0	0	1	1	1	1	0	1	1	0	3	3	2	3	2	1	1	1	1	1	1	1	1	1	1	1	1	1	1
103	2020/9/23 0:33:08	163秒	1.205.132.216(贵州-遵义)	2	3	4	3	3	1	5	2	1	1	1	1	1	2	1	4	1	1	1	1	0	1	3	2	3	2	1	0	1	1	0	1	1	1	1	0	1	0	0	1
104	2020/9/23 0:35:12	196秒	117.188.61.29(贵州-遵义)	2	4	4	5	5	1	2	2	1	1	1	1	1	3	1	4	1	1	1	1	1	1	2	2	3	1	1	1	1	1	1	1	1	1	1	1	1	1	1	1
105	2020/9/23 0:43:00	271秒	101.105.169.121(重庆-重庆)	1	3	4	2	2	2	4	3	1	1	0	0	0	4	1	4	1	0	0	0	0	1	2	1	2	2	1	0	0	1	1	1	1	0	1	0	1	0	0	1
106	2020/9/23 0:55:01	139秒	106.32.19.208(贵州-遵义)	1	3	3	3	3	2	2	2	2	1	1	0	0	4	1	4	1	1	0	0	1	2	1	1	3	2	1	0	0	0	1	0	0	1	0	0	0	0	0	1
107	2020/9/23 1:15:45	134秒	114.138.9.147(贵州-遵义)	2	3	4	4	2	2	2	2	1	1	0	0	0	3	1	1	1	1	1	1	0	1	2	2	2	2	1	1	1	1	1	1	1	1	1	1	1	1	1	1
108	2020/9/23 2:29:10	109秒	221.13.63.252(贵州-遵义)	2	2	3	1	1	2	2	1	1	1	1	1	1	1	3	1	1	1	1	0	0	3	3	2	1	1	1	0	0	0	0	1	0	1	1	0	1	1	1	1
109	2020/9/23 3:45:41	234秒	223.104.96.166(贵州-贵阳)	2	3	4	3	3	2	2	2	1	1	1	1	1	2	1	2	1	1	1	1	1	1	2	2	2	2	1	1	1	1	1	1	1	1	1	1	1	1	1	1
110	2020/9/23 3:57:15	272秒	220.172.112.196(贵州-遵义)	2	3	3	3	2	2	2	2	1	1	0	1	0	2	1	1	1	1	0	0	1	1	1	2	2	2	0	0	1	1	0	1	0	1	0	0	1	0	0	1
111	2020/9/23 4:55:28	189秒	117.189.56.113(贵州-未知)	2	3	3	3	3	2	2	2	1	1	0	0	0	1	1	4	1	0	0	1	0	2	2	2	3	2	1	0	0	0	0	1	1	1	1	0	1	1	0	1
112	2020/9/23 6:19:02	116秒	117.189.54.97(贵州-未知)	1	3	4	3	2	2	2	2	1	1	1	1	1	2	1	1	1	1	1	1	1	1	1	2	2	2	1	1	1	1	0	1	1	1	1	0	1	0	0	0
113	2020/9/23 6:32:22	117秒	106.108.11.9(贵州-贵阳)	2	2	3	1	1	2	4	2	1	1	0	1	0	2	1	1	1	1	1	1	0	3	2	2	3	3	0	1	1	0	0	0	1	1	0	0	1	1	1	0
114	2020/9/23 6:39:14	163秒	220.172.112.116(贵州-遵义)	1	3	3	3	2	1	2	3	1	1	1	1	1	2	1	1	1	1	1	1	0	1	3	1	3	2	1	1	0	0	0	1	1	1	1	0	1	1	1	1
115	2020/9/23 6:41:16	185秒	122.97.175.185(江苏-南京)	2	3	3	3	3	1	2	1	1	1	0	0	0	1	1	4	1	0	0	0	0	1	3	2	3	2	1	1	1	1	1	1	1	1	1	1	1	0	0	1
116	2020/9/23 6:51:48	232秒	49.71.205.113(江苏-泰州)	2	3	3	2	3	2	2	1	1	1	0	0	0	2	1	5	1	0	0	0	0	2	2	2	2	2	0	0	0	0	1	1	0	1	0	0	1	0	0	1
117	2020/9/23 7:08:47	222秒	119.4.174.157(四川-成都)	2	3	3	1	1	2	2	3	1	1	0	0	0	2	1	4	1	0	0	0	0	1	3	2	2	2	1	0	0	0	1	1	0	1	0	0	1	0	0	0
118	2020/9/23 7:09:00	123秒	117.59.82.161(重庆-重庆)	2	3	4	3	3	1	2	2	1	1	1	1	1	4	1	1	1	1	1	1	1	1	3	1	3	2	1	1	1	1	1	1	1	1	1	1	1	1	1	1
119	2020/9/23 7:14:23	174秒	223.104.96.82(贵州-贵阳)	2	3	4	2	2	1	2	1	1	1	1	1	1	2	1	2	1	1	1	1	1	1	3	2	3	2	1	1	1	1	1	1	1	1	1	0	1	1	1	1
120	2020/9/23 7:18:46	174秒	117.189.55.204(贵州-未知)	2	3	3	2	2	2	2	4	1	1	1	0	0	2	1	4	1	1	1	1	0	1	3	2	2	2	1	1	1	1	0	1	1	1	0	0	1	0	0	1
121	2020/9/23 7:19:24	310秒	223.104.24.110(贵州-贵阳)	2	3	3	3	2	2	5	2	1	1	1	1	1	3	3	5	1	1	1	1	0	1	3	2	2	1	1	1	1	1	0	1	1	1	1	0	1	0	0	1
122	2020/9/23 7:24:51	1342秒	223.104.96.12(贵州-贵阳)	2	3	4	3	1	1	2	1	1	0	0	1	0	2	1	2	1	1	1	0	1	1	3	1	4	2	1	0	1	1	0	1	1	1	1	1	1	0	1	0
123	2020/9/23 7:24:57	625秒	106.108.27.250(贵州-贵阳)	2	3	3	3	2	1	2	1	1	1	0	0	0	1	1	1	1	0	0	0	0	1	3	2	4	2	1	0	0	0	0	1	1	0	1	0	1	1	1	1
124	2020/9/23 7:33:48	176秒	223.104.250.129(重庆-重庆)	1	4	3	3	4	2	2	2	1	1	1	1	1	3	1	1	1	0	1	1	0	1	2	2	3	2	1	0	1	1	0	1	1	1	0	0	1	1	1	1
125	2020/9/23 7:40:49	191秒	223.104.97.154(贵州-贵阳)	1	2	3	1	1	2	4	2	1	1	1	1	1	2	1	1	1	1	1	0	0	1	3	2	3	1	0	0	0	1	0	1	0	1	0	0	0	0	0	1
126	2020/9/23 7:41:03	185秒	1.205.139.104(贵州-遵义)	1	2	3	1	1	2	2	1	1	1	0	0	0	3	1	2	1	0	0	0	0	5	1	2	2	1	1	0	0	0	0	1	1	1	1	0	1	1	0	0
127	2020/9/23 7:43:49	147秒	39.144.42.251(新疆-克孜勒苏)	2	2	3	1	1	2	2	1	1	1	0	0	0	1	1	3	1	1	1	1	1	1	1	2	3	2	1	1	1	1	1	1	0	0	1	0	0	0	0	1
128	2020/9/23 7:44:46	138秒	218.201.214.160(贵州-遵义)	2	3	3	1	1	2	4	2	1	0	0	1	0	2	1	1	1	1	1	1	1	1	2	2	2	2	1	1	1	1	1	1	1	1	1	0	1	1	1	1
129	2020/9/23 7:54:47	141秒	223.104.94.71(贵州-贵阳)	1	4	3	3	3	2	2	1	1	1	1	1	1	2	1	1	1	1	1	1	0	1	3	2	3	2	1	1	1	1	0	1	1	1	1	0	1	1	1	1
130	2020/9/23 7:54:48	200秒	223.104.97.20(贵州-贵阳)	1	3	4	3	2	2	2	2	1	1	1	1	1	2	1	5	1	1	1	1	0	1	3	2	2	2	1	0	0	0	0	1	1	1	1	0	1	0	0	0
131	2020/9/23 8:02:11	90秒	117.188.54.146(贵州-遵义)	1	2	3	1	1	2	4	1	1	0	1	0	0	4	1	3	1	1	1	1	1	3	3	2	2	2	1	0	0	0	0	1	1	1	1	1	1	0	0	0
132	2020/9/23 8:04:24	237秒	221.192.179.210(河北-石家庄)	1	4	4	3	3	2	2	3	1	0	0	0	1	1	1	3	1	0	0	0	1	1	3	2	1	2	1	0	1	1	0	1	1	1	1	1	0	0	0	1
133	2020/9/23 8:14:44	141秒	111.122.74.226(贵州-遵义)	2	3	4	3	3	2	2	2	1	1	1	1	1	1	3	2	1	1	1	1	0	1	2	2	3	2	1	0	1	0	0	1	1	0	0	0	0	0	0	1
134	2020/9/23 8:15:17	184秒	117.44.228.139(江西-南昌)	1	3	3	3	4	1	5	1	1	1	1	0	1	1	1	5	1	0	0	0	0	1	2	2	1	1	1	1	1	0	0	0	1	0	0	0	0	0	1	0
135	2020/9/23 8:15:54	179秒	119.4.174.245(四川-成都)	2	2	3	1	1	2	5	1	1	1	1	1	1	2	3	2	1	0	0	1	0	1	3	1	2	2	1	1	0	1	0	1	1	1	1	0	1	1	1	1
136	2020/9/23 8:17:47	86秒	222.86.57.172(贵州-遵义)	2	2	3	1	1	2	2	2	1	1	1	1	1	2	1	5	1	1	1	1	0	1	2	1	2	2	1	1	1	1	0	1	0	0	0	0	1	0	0	0
137	2020/9/23 8:25:46	219秒	223.104.97.138(贵州-贵阳)	2	2	3	1	1	2	2	3	1	1	1	1	1	3	1	1	1	1	1	1	0	2	3	2	2	2	1	1	1	1	1	1	1	1	1	1	1	1	1	1
138	2020/9/23 8:29:53	271秒	223.104.96.21(贵州-贵阳)	2	2	3	1	1	2	2	1	1	1	1	1	1	4	1	1	1	0	0	0	1	3	2	2	1	1	1	0	1	0	0	1	0	0	1	1	1	1	1	1
139	2020/9/23 8:36:12	118秒	223.104.96.85(贵州-贵阳)	2	3	3	3	3	2	2	1	1	1	1	0	0	4	1	1	1	0	0	0	0	2	3	1	3	2	1	0	1	1	0	1	1	0	1	0	1	1	1	1
140	2020/9/23 8:45:28	233秒	218.201.214.157(贵州-遵义)	2	3	3	1	1	1	2	1	1	1	1	0	1	1	1	2	1	1	0	0	0	3	3	1	3	2	1	0	1	1	0	1	1	1	1	0	1	1	1	1
141	2020/9/23 8:58:10	195秒	58.42.31.117(贵州-遵义)	2	3	4	3	2	1	5	1	1	1	1	1	1	2	1	1	1	0	0	0	0	1	3	2	3	2	1	0	1	0	1	1	1	1	1	1	1	1	1	1
142	2020/9/23 9:49:29	258秒	220.197.208.234(贵州-贵阳)	1	2	2	1	1	2	4	1	2	1	1	1	1	2	1	5	1	1	1	1	0	4	2	2	2	2	1	1	1	1	1	1	0	1	0	0	1	0	0	1
143	2020/9/23 9:52:34	398秒	58.42.31.117(贵州-遵义)	1	3	4	3	4	1	2	1	1	1	1	1	0	1	1	1	1	1	1	0	0	1	2	2	3	2	1	1	1	1	0	1	1	1	1	0	1	1	1	1
144	2020/9/23 10:02:19	337秒	58.16.228.46(贵州-贵阳)	1	2	2	1	1	2	2	1	1	1	0	0	0	4	1	1	1	0	0	0	0	1	2	2	3	2	1	1	1	1	1	1	1	1	0	1	1	1	1	1
145	2020/9/23 10:10:19	250秒	183.70.37.62(重庆-重庆)	1	3	4	3	2	2	2	2	1	1	0	0	0	2	1	1	1	1	1	1	0	1	2	1	3	2	1	1	1	1	0	1	1	1	1	0	1	1	1	1
146	2020/9/23 10:30:02	120秒	223.104.97.173(贵州-贵阳)	1	3	3	2	2	1	2	2	1	1	0	1	0	3	1	1	1	1	1	1	0	1	3	2	3	2	1	1	1	1	0	1	1	1	1	0	1	1	1	1
147	2020/9/23 10:47:27	106秒	58.42.237.23(贵州-贵阳)	2	3	4	3	2	2	4	2	1	1	0	0	0	4	1	3	1	1	1	1	1	1	2	1	2	2	1	0	0	0	0	1	0	0	1	0	1	0	0	0
148	2020/9/23 10:58:04	179秒	221.13.63.86(贵州-遵义)	1	2	2	1	1	2	1	1	1	1	0	0	0	2	1	1	0	1	0	1	0	3	1	2	3	2	1	0	0	0	0	1	0	1	0	0	1	1	0	0
149	2020/9/23 11:08:01	84秒	221.13.63.125(贵州-遵义)	2	2	2	1	1	2	2	2	1	0	1	0	0	1	1	1	1	1	1	1	0	3	2	2	2	2	1	1	1	1	0	1	1	1	1	0	1	1	1	1
150	2020/9/23 11:21:43	951秒	223.104.94.90(贵州-贵阳)	2	2	2	1	1	2	2	2	1	1	1	1	1	2	1	1	1	0	1	1	0	2	3	2	2	3	1	1	1	1	0	1	1	1	0	0	1	1	1	1
151	2020/9/23 13:00:00	250秒	117.189.61.188(贵州-未知)	2	4	3	3	4	2	5	1	1	1	0	0	0	1	2	5	1	1	1	1	0	1	3	1	2	2	1	1	1	1	0	1	1	1	1	0	1	0	0	1
152	2020/9/23 13:26:26	200秒	221.13.1.9(贵州-贵阳)	1	3	3	3	3	2	2	3	1	1	1	0	0	1	3	4	1	1	1	1	0	4	3	2	2	3	0	0	0	0	1	1	0	1	0	0	1	0	0	1
153	2020/9/29 23:26:29	155秒	117.188.33.77(贵州-遵义)	2	3	3	3	3	1	2	2	1	1	1	1	1	3	1	2	1	1	1	1	0	1	3	2	4	2	1	1	1	1	0	1	1	0	1	0	1	0	0	1
154	2020/9/30 8:20:12	131秒	223.104.97.160(贵州-贵阳)	2	2	2	2	1	1	2	1	1	1	1	0	0	2	1	2	1	1	0	0	0	2	2	1	1	2	1	0	0	0	0	0	1	0	0	0	0	1	0	0
155	2021/3/23 9:14:13	229秒	58.42.31.117(贵州-遵义)	2	3	4	2	1	1	2	1	1	1	0	0	0	2	1	1	1	1	1	0	1	1	3	2	2	2	1	1	1	1	1	1	1	1	1	1	1	1	1	1
156	2021/3/23 9:14:28	119秒	58.42.31.117(贵州-遵义)	2	3	4	2	2	1	5	2	1	1	1	1	1	2	1	1	1	1	1	1	1	1	2	2	2	2	1	1	1	1	1	1	1	1	1	1	1	1	1	1
157	2021/3/23 9:25:41	733秒	58.42.31.117(贵州-遵义)	2	3	4	3	2	1	5	1	1	1	0	0	0	3	1	1	1	1	1	1	1	1	3	1	4	2	1	1	1	1	1	1	1	1	1	1	1	0	0	1
158	2021/3/23 9:41:04	144秒	1.205.140.12(贵州-遵义)	1	3	3	1	1	2	1	2	1	1	1	1	0	4	1	4	1	1	1	1	0	1	2	2	2	2	0	1	1	1	0	0	1	1	1	0	1	1	1	1
159	2021/3/23 9:59:42	134秒	117.188.42.217(贵州-遵义)	2	3	3	1	1	2	2	2	1	1	1	1	1	3	1	1	1	1	1	1	0	3	2	2	3	2	1	0	0	0	0	1	0	1	0	0	1	1	0	1
160	2021/3/23 10:34:58	64秒	223.104.94.96(贵州-贵阳)	2	3	3	3	2	1	1	1	1	1	1	0	1	2	1	2	1	1	1	1	1	2	1	1	2	1	1	0	0	0	0	1	0	0	0	1	1	1	1	0
161	2021/3/23 10:37:46	101秒	223.104.24.44(贵州-贵阳)	2	3	3	2	2	1	3	1	1	0	1	0	0	2	1	4	1	0	0	0	0	5	2	1	3	2	1	0	1	0	0	1	0	1	1	1	1	1	1	1
162	2021/3/23 13:58:07	124秒	114.138.45.159(贵州-遵义)	2	2	3	1	1	2	4	2	1	1	1	0	0	2	1	5	1	1	1	1	1	1	2	1	2	2	1	1	1	1	1	1	1	1	1	1	1	1	1	1
163	2021/3/24 16:50:17	178秒	223.104.97.175(贵州-贵阳)	1	2	3	1	1	1	2	1	1	1	1	1	1	2	1	4	1	1	0	0	0	5	3	2	1	2	1	1	1	1	0	1	1	0	0	0	1	0	0	0
164	2021/3/24 16:51:36	296秒	223.104.96.71(贵州-贵阳)	1	4	3	4	5	1	2	2	2	1	0	0	0	3	1	1	1	1	1	1	0	1	2	1	3	2	1	0	1	1	0	1	1	1	1	0	1	1	1	1
165	2021/3/24 16:51:55	113秒	58.42.31.117(贵州-遵义)	1	3	3	1	1	1	2	2	1	1	1	1	1	1	1	1	1	1	1	1	1	3	3	1	2	2	1	1	1	1	0	1	1	1	1	0	1	1	1	1
166	2021/3/24 16:53:06	138秒	58.42.31.117(贵州-遵义)	2	3	4	2	2	1	2	1	1	1	1	0	0	1	3	1	1	1	1	1	0	1	3	1	3	2	1	0	1	1	0	1	1	1	0	0	1	0	0	0
167	2021/3/24 22:43:58	135秒	223.104.96.25(贵州-贵阳)	2	4	4	4	4	1	2	1	1	1	0	0	0	2	1	1	1	1	1	1	1	1	3	1	3	2	1	0	1	1	0	1	1	0	0	0	1	0	0	0
168	2021/3/25 8:46:37	460秒	223.104.96.83(贵州-贵阳)	1	3	2	3	2	2	1	1	1	1	0	1	0	1	1	5	1	1	1	1	0	2	3	1	2	1	1	1	1	1	0	1	1	1	1	0	1	1	1	1
169	2021/3/25 8:51:37	153秒	106.108.4.65(贵州-贵阳)	2	4	3	3	4	2	2	1	2	1	0	0	0	2	1	5	1	0	0	0	0	3	3	1	1	2	0	0	1	0	0	0	0	1	0	0	1	0	0	1
170	2021/3/25 8:52:25	283秒	223.104.96.16(贵州-贵阳)	1	4	3	3	4	2	5	3	2	1	1	0	0	4	1	3	1	0	0	0	0	3	3	1	1	1	0	1	1	0	0	1	1	0	1	0	1	0	1	0
171	2021/3/25 8:53:00	115秒	106.109.5.241(贵州-贵阳)	2	4	2	2	3	2	2	1	2	1	0	0	0	1	1	2	1	0	0	0	0	1	2	1	2	1	0	0	1	0	0	0	0	1	0	0	0	0	1	0
172	2021/3/25 8:57:53	439秒	223.104.97.195(贵州-贵阳)	2	2	3	1	1	2	2	2	1	1	0	0	0	2	1	1	1	1	1	1	0	2	2	2	2	2	1	1	1	1	0	1	1	1	1	0	1	1	1	1
173	2021/3/25 8:59:03	516秒	106.108.0.198(贵州-贵阳)	2	4	2	3	4	2	5	2	1	1	0	1	0	1	1	2	1	1	1	0	0	1	1	2	2	2	1	1	1	1	0	1	1	1	1	0	1	0	0	1
174	2021/4/12 23:10:12	140秒	106.43.202.220(贵州-贵阳)	2	2	3	1	1	1	2	1	1	1	1	1	1	2	1	5	1	1	1	0	0	1	3	1	3	2	1	1	0	0	0	1	1	1	1	1	1	1	1	1
175	2021/4/12 23:11:39	200秒	117.188.47.201(贵州-遵义)	2	3	4	3	3	1	2	1	1	1	0	0	0	2	1	1	1	1	1	1	1	1	3	1	3	2	1	1	1	1	1	1	1	1	1	1	1	1	1	1
176	2021/6/29 16:20:18	111秒	116.171.4.251(贵州-未知)	1	3	3	1	1	1	5	1	1	1	1	1	1	2	1	2	1	1	1	1	1	1	3	2	2	3	1	0	1	1	1	1	0	1	0	1	0	1	0	0
177	2021/6/29 16:22:55	215秒	116.171.4.66(贵州-未知)	2	2	3	1	1	1	1	1	1	1	1	1	0	2	1	1	1	1	1	1	0	1	2	2	2	2	1	1	0	1	0	1	0	1	1	0	0	1	1	0
178	2021/6/29 17:21:48	109秒	221.13.63.122(贵州-遵义)	1	2	3	1	1	1	2	1	1	1	1	1	1	2	1	5	1	0	0	0	0	1	3	2	3	2	1	1	1	0	0	1	1	1	0	0	1	0	0	1
179	2021/6/29 18:51:02	1826秒	114.139.110.211(贵州-黔南)	2	2	3	1	1	1	5	2	1	1	1	1	1	2	3	1	1	1	1	1	1	2	2	1	3	2	0	1	1	1	0	1	0	1	1	0	1	0	0	1
180	2021/6/29 18:52:39	206秒	218.201.214.154(贵州-遵义)	1	4	4	4	2	2	4	2	1	1	1	1	1	2	3	1	1	1	1	1	1	1	2	1	3	2	1	1	1	1	1	1	1	1	1	1	1	1	1	1
181	2021/6/29 18:53:54	118秒	223.104.96.111(贵州-贵阳)	2	3	4	3	1	2	2	1	1	1	1	1	1	3	1	3	1	1	1	1	1	1	2	2	2	2	1	1	1	1	1	1	1	0	0	0	1	0	0	1
182	2021/6/29 18:55:13	105秒	58.42.31.136(贵州-遵义)	1	3	4	2	1	2	2	2	1	1	1	1	1	3	1	5	1	0	0	1	0	1	3	2	3	2	1	1	1	1	0	1	1	0	0	0	1	1	1	1
183	2021/6/29 19:03:59	132秒	223.104.96.22(贵州-贵阳)	2	3	4	2	1	2	4	1	1	1	0	0	0	4	1	3	1	0	1	0	0	4	3	2	3	2	1	0	1	0	0	1	1	0	1	0	1	1	1	1
184	2021/6/29 19:24:37	175秒	223.104.96.92(贵州-贵阳)	2	4	3	4	4	1	2	1	1	1	0	1	1	2	1	1	1	1	1	0	0	1	3	1	3	2	1	0	1	1	0	1	1	0	0	0	1	1	1	1
185	2021/6/29 20:00:19	157秒	106.84.145.29(重庆-重庆)	1	3	4	3	3	2	2	2	1	1	1	0	0	1	1	3	1	1	1	1	0	1	3	1	3	2	1	1	1	1	0	1	1	1	1	0	1	0	0	1
186	2021/6/29 20:09:26	175秒	114.135.169.108(贵州-六盘水)	1	3	3	3	3	2	2	2	1	1	0	0	0	4	3	5	1	1	1	1	0	1	3	2	2	2	1	1	1	1	0	1	0	1	0	0	1	1	1	1
187	2021/6/29 21:31:45	122秒	1.205.133.163(贵州-遵义)	2	3	4	2	1	1	2	2	1	1	1	1	1	3	1	3	1	1	1	1	1	2	2	2	2	2	1	1	1	1	1	1	1	1	1	1	1	1	1	1
188	2021/6/29 22:24:08	157秒	125.84.178.54(重庆-重庆)	2	3	4	3	2	2	2	2	1	1	1	1	1	1	1	3	1	1	1	1	0	1	2	2	3	2	1	1	1	0	0	1	1	1	1	0	1	1	1	1
189	2021/7/13 10:25:59	174秒	221.13.63.167(贵州-遵义)	2	2	3	1	1	1	5	2	1	1	1	0	0	2	3	1	1	0	1	0	0	2	2	1	2	2	1	1	1	1	0	1	1	1	0	0	1	1	0	1
190	2021/7/13 10:31:10	213秒	119.4.175.120(四川-成都)	2	2	3	1	1	2	1	2	1	1	1	0	1	3	3	3	1	0	1	1	0	1	3	2	3	2	1	0	0	0	0	1	1	1	1	0	1	0	0	0
191	2021/7/13 10:33:15	238秒	114.138.44.27(贵州-遵义)	2	2	3	1	1	1	2	2	1	1	1	1	1	1	3	5	1	1	1	1	0	1	2	2	2	1	1	1	1	1	0	1	1	1	1	0	1	1	1	1
192	2021/7/13 16:28:55	115秒	106.108.33.222(贵州-贵阳)	1	2	3	1	1	2	2	1	1	1	1	1	1	2	3	5	1	1	1	1	0	2	2	1	2	2	1	1	1	1	0	1	1	1	0	0	1	1	1	0
193	2021/8/2 12:25:37	97秒	220.172.115.110(贵州-遵义)	1	2	4	2	2	1	2	1	1	1	1	1	1	2	1	3	1	1	1	1	1	1	2	2	2	2	1	1	1	1	1	1	1	1	1	1	1	1	1	1
194	2021/8/11 21:59:24	106秒	114.139.50.11(贵州-遵义)	1	5	4	5	5	2	5	2	1	1	1	1	1	1	3	1	1	1	1	1	1	1	1	1	3	1	1	1	1	1	1	1	1	1	1	1	1	1	1	1
195	2021/8/12 7:15:18	177秒	117.188.43.130(贵州-遵义)	2	3	3	2	2	1	2	1	1	1	0	1	0	2	1	1	1	1	1	0	0	1	3	2	3	2	1	1	1	1	0	1	1	1	1	0	1	0	0	1
196	2021/11/20 23:43:15	205秒	114.135.21.120(贵州-遵义)	1	3	3	3	2	1	1	1	2	1	1	0	0	3	1	1	1	1	1	1	1	1	3	1	2	1	1	0	0	1	1	1	1	1	0	1	1	1	1	1
197	2021/11/20 23:48:15	191秒	106.109.3.110(贵州-贵阳)	2	3	3	1	1	1	1	1	1	1	0	0	0	2	1	1	1	1	1	1	1	1	3	2	3	2	1	1	1	1	1	1	1	1	1	1	1	1	1	1
198	2022/4/23 17:22:31	213秒	111.124.88.8(贵州-遵义)	2	3	3	1	1	1	2	1	2	1	1	1	1	4	1	5	1	1	1	1	0	1	2	2	3	2	1	1	1	1	0	1	0	1	0	0	1	1	1	1
199	2022/4/23 17:23:28	219秒	114.138.138.25(贵州-黔南)	1	2	3	1	1	1	2	1	1	1	1	1	1	2	1	1	1	1	0	1	0	1	2	1	3	2	1	1	1	0	0	1	1	1	1	1	1	1	1	1
200	2022/4/23 17:25:09	368秒	111.124.88.8(贵州-遵义)	2	2	3	1	1	1	2	1	2	1	1	1	1	2	1	1	1	0	1	1	0	1	2	2	2	2	1	1	1	1	0	1	1	0	0	1	1	0	1	1
201	2022/4/23 17:33:09	243秒	39.144.228.217(贵州-贵阳)	2	2	3	1	1	2	2	1	2	1	0	0	0	2	1	1	1	1	0	0	0	5	1	1	3	1	1	1	1	0	0	1	0	0	0	0	1	1	1	1
202	2022/4/23 17:34:24	86秒	211.97.128.254(福建-未知)	1	2	3	5	2	2	2	1	1	0	0	0	1	2	2	2	0	1	1	1	0	2	1	2	2	1	0	1	0	1	0	0	1	0	1	0	1	0	0	0
203	2022/4/23 17:34:34	162秒	117.189.1.176(贵州-贵阳)	2	2	3	1	1	2	2	2	2	1	0	0	0	2	1	2	1	1	1	1	1	1	1	1	3	2	1	1	1	1	1	1	1	1	1	1	1	1	1	1
204	2022/4/23 18:21:05	136秒	114.139.103.21(贵州-黔南)	1	3	3	1	1	2	5	2	1	1	1	1	1	2	1	2	1	1	1	1	0	3	1	1	1	1	1	1	1	1	0	1	1	1	1	0	1	1	1	1
205	2022/4/23 18:41:20	122秒	220.197.208.26(贵州-贵阳)	2	2	3	1	1	2	2	1	2	1	1	1	0	4	1	3	1	0	0	0	0	4	2	1	1	3	1	1	1	1	1	1	1	1	1	1	1	1	1	1
206	2022/4/23 18:46:43	74秒	117.189.25.176(贵州-贵阳)	2	2	3	1	1	1	2	1	1	1	0	0	0	4	1	1	1	0	1	0	0	3	1	1	3	3	1	1	1	0	0	1	1	0	1	0	0	1	1	0
207	2022/4/23 18:47:24	29秒	117.189.25.176(贵州-贵阳)	1	3	3	3	2	1	2	1	2	0	0	1	0	2	2	2	0	0	1	1	0	1	2	1	3	2	1	0	1	0	0	1	0	0	1	0	0	1	1	0
208	2022/6/12 17:06:17	149秒	124.203.131.27(贵州-遵义)	2	2	2	1	1	2	1	2	1	1	1	0	0	1	1	1	1	0	1	1	0	3	1	2	2	2	1	1	1	0	0	1	0	0	0	0	0	0	0	1
209	2022/6/12 17:11:18	208秒	139.207.205.221(四川-成都)	2	2	2	1	1	2	1	1	1	1	1	1	1	4	1	4	1	1	1	1	0	3	2	2	2	2	1	0	0	0	0	1	0	0	0	0	1	0	0	0
210	2022/6/12 17:11:46	108秒	39.144.227.92(贵州-黔南)	2	2	2	1	1	2	2	2	1	1	0	0	0	3	4	2	1	1	0	0	0	3	1	1	3	2	1	0	1	0	1	1	0	0	0	0	1	0	0	0
211	2022/6/12 17:14:19	140秒	223.104.24.108(贵州-贵阳)	2	2	2	1	1	1	1	1	1	1	1	1	1	1	1	4	1	1	1	0	0	5	2	2	2	2	1	1	0	0	0	1	1	1	1	0	1	1	1	1
212	2022/6/12 17:41:26	103秒	111.124.88.160(贵州-遵义)	2	2	2	1	1	2	2	1	1	1	0	0	0	4	1	4	1	1	1	1	1	1	1	2	2	2	1	0	0	0	0	1	0	0	0	0	1	0	0	0
213	2022/6/12 17:44:39	135秒	223.104.24.49(贵州-贵阳)	2	2	2	1	1	2	4	1	1	1	1	1	1	4	1	5	1	1	1	1	0	3	1	2	3	2	1	0	0	0	0	1	0	0	0	0	1	0	0	0
214	2022/6/12 18:00:13	519秒	117.188.57.56(贵州-遵义)	2	2	2	1	1	2	2	2	1	1	1	1	1	4	1	2	1	1	1	1	1	3	3	2	2	1	1	1	1	1	1	1	1	0	1	1	1	1	1	1
215	2022/6/12 18:02:02	191秒	220.197.208.5(贵州-贵阳)	2	2	2	1	1	2	1	2	1	1	1	1	1	1	1	4	1	0	0	0	1	3	3	2	3	3	0	0	1	0	0	1	0	0	0	1	1	0	0	0
216	2022/6/13 10:36:47	105秒	114.138.136.11(贵州-黔南)	1	5	4	5	5	1	2	1	1	1	0	1	0	4	1	2	1	1	1	1	1	1	3	2	3	2	1	1	1	1	1	1	1	1	0	1	1	1	1	1
217	2023/11/22 15:47:33	125秒	1.206.138.180(贵州-黔南)	2	2	3	1	1	1	1	1	1	1	1	1	1	4	1	1	1	1	1	1	0	1	2	2	2	1	1	1	1	1	0	1	1	1	1	0	1	1	1	1
218	2023/11/22 15:49:14	244秒	39.144.227.86(贵州-遵义)	1	3	3	1	1	1	2	1	1	1	0	0	0	2	1	4	1	1	1	1	1	1	3	2	2	2	1	1	1	1	1	1	1	1	0	0	1	1	1	1
219	2023/11/22 15:55:01	164秒	223.104.96.23(贵州-贵阳)	2	4	4	5	5	1	2	1	1	1	1	0	0	2	1	1	1	1	1	1	0	1	3	1	3	2	1	1	1	1	1	1	1	0	0	0	1	0	1	1
220	2023/11/22 15:55:46	139秒	220.172.64.231(贵州-贵阳)	2	4	4	4	2	2	2	2	1	1	1	1	0	3	1	4	1	1	1	1	0	1	2	2	2	2	1	1	0	0	0	1	1	1	0	0	0	0	0	1
221	2023/11/22 15:56:03	209秒	116.171.11.242(贵州-安顺)	2	4	4	4	3	1	2	1	1	1	0	1	0	2	1	1	1	1	1	0	0	1	3	2	3	2	1	0	1	0	0	1	1	0	0	0	1	1	1	0
222	2023/11/22 15:57:16	714秒	58.42.31.117(贵州-遵义)	2	2	3	1	1	1	2	1	1	1	1	1	1	2	1	1	1	1	1	1	1	1	3	1	2	2	1	1	1	1	1	1	1	1	1	0	1	1	1	1
223	2023/11/22 16:04:39	263秒	223.160.193.214(重庆-重庆)	1	4	4	4	3	2	5	1	1	1	0	0	0	2	1	1	1	1	1	1	0	1	3	2	2	2	1	1	1	1	0	1	1	1	1	0	1	1	0	1
224	2023/11/22 16:09:36	241秒	117.187.63.146(贵州-贵阳)	1	4	3	3	4	2	2	1	1	1	1	0	0	2	3	3	1	1	1	1	1	1	3	2	2	2	1	1	1	0	0	1	1	1	1	0	1	0	0	1
225	2023/11/22 16:13:18	105秒	221.13.63.64(贵州-遵义)	1	2	3	1	1	2	1	1	1	0	1	0	0	2	2	2	0	1	1	0	0	2	1	1	1	2	0	0	1	0	0	0	1	0	0	0	0	1	0	0
226	2023/11/22 16:16:16	89秒	39.144.227.107(贵州-遵义)	2	2	3	1	1	1	2	1	1	1	1	1	1	1	3	1	1	1	1	1	0	3	2	2	2	2	1	1	1	1	0	1	1	1	1	1	1	1	1	1
227	2023/11/22 17:00:09	200秒	39.144.227.101(贵州-遵义)	1	3	3	3	2	1	1	1	1	1	0	0	0	2	1	4	1	1	1	1	0	1	2	1	3	1	1	0	0	1	0	1	1	1	0	0	1	0	0	1
228	2023/11/22 17:00:59	185秒	114.138.177.77(贵州-黔南)	1	4	3	4	5	1	2	2	1	1	1	1	1	2	1	5	1	0	1	0	0	1	3	2	1	2	1	0	0	1	0	1	1	0	0	1	1	1	1	1
229	2023/11/22 17:21:36	108秒	124.160.201.169(浙江-杭州)	1	3	4	4	3	2	4	2	1	1	1	0	0	3	1	3	1	1	1	1	0	3	2	2	3	2	1	1	1	1	0	1	1	1	0	0	1	1	1	1
230	2023/11/22 18:17:51	65秒	116.171.5.83(贵州-遵义)	2	3	3	1	1	2	5	1	1	1	1	1	1	2	3	2	1	1	1	1	1	1	2	1	2	2	1	1	1	1	1	1	1	1	1	1	1	1	1	1
231	2023/11/23 11:03:33	227秒	39.144.230.12(贵州-未知)	2	2	3	1	1	2	4	1	1	1	0	0	0	2	1	1	1	1	1	1	0	3	2	2	1	2	1	1	1	1	0	1	0	1	0	0	1	1	1	1
232	2024/1/6 21:15:53	9003秒	1.49.121.164(贵州-遵义)	2	4	4	5	5	1	2	1	1	1	0	0	0	2	3	1	1	0	0	0	0	1	3	1	4	2	1	0	1	0	0	1	1	1	1	1	1	0	0	0
233	2024/1/29 8:42:34	192秒	106.109.2.142(贵州-贵阳)	1	3	3	1	1	2	2	2	1	1	1	1	1	1	3	5	1	1	1	1	1	1	2	2	2	2	1	1	1	1	1	1	1	1	1	1	1	1	1	0
234	2024/1/29 8:47:21	410秒	106.109.85.58(贵州-贵阳)	1	3	3	1	1	2	2	1	2	1	0	0	0	4	1	1	1	1	1	0	0	1	2	2	2	2	1	1	1	0	0	1	0	1	1	0	0	0	0	1
235	2024/1/29 10:02:30	102秒	223.104.96.21(贵州-贵阳)	1	2	3	1	1	1	2	1	1	0	0	0	1	2	1	4	1	1	1	1	1	1	2	2	2	2	1	1	1	1	1	1	0	0	1	0	1	1	1	1
236	2024/1/30 16:54:49	119秒	1.49.168.118(贵州-遵义)	1	2	3	1	1	2	1	1	1	1	0	0	0	3	1	1	1	1	1	1	0	1	3	2	2	2	1	1	1	1	0	1	1	1	1	0	1	1	1	1
237	2024/1/30 17:22:16	145秒	116.171.5.202(贵州-遵义)	1	2	3	1	1	1	5	1	1	1	1	0	0	2	1	1	1	1	1	0	0	1	1	2	2	2	1	1	1	1	0	1	1	0	1	0	1	0	0	0
238	2024/2/3 22:34:18	131秒	1.206.177.161(贵州-黔南)	1	3	3	4	3	2	2	2	1	1	1	1	1	2	3	1	1	1	1	1	0	1	3	2	2	1	1	0	0	0	0	1	0	0	1	0	0	0	0	1
239	2024/2/3 22:37:16	245秒	39.144.230.50(贵州-遵义)	1	3	3	3	3	1	2	1	1	1	0	0	0	2	3	1	1	1	1	1	1	1	3	2	2	2	1	1	1	1	1	1	1	0	1	1	1	1	1	1
240	2024/2/3 22:37:16	143秒	106.43.92.146(贵州-铜仁)	1	4	3	4	4	1	5	1	1	1	1	1	1	2	1	1	1	1	1	1	1	1	3	1	3	2	1	1	1	1	1	1	1	1	1	0	1	1	1	1
241	2024/2/3 22:40:09	85秒	218.86.209.60(贵州-遵义)	1	3	4	4	3	2	4	1	1	1	0	0	0	3	1	4	1	1	1	1	0	3	3	2	2	1	0	1	0	0	0	1	1	0	0	0	1	0	0	0
242	2024/2/3 22:43:26	105秒	218.86.209.60(贵州-遵义)	2	3	4	4	3	1	5	2	1	1	1	0	0	1	1	1	1	1	1	0	0	4	2	1	3	1	1	0	0	0	0	1	0	0	0	0	0	1	0	0
243	2024/2/3 22:45:30	257秒	117.189.160.52(贵州-毕节)	2	3	2	3	2	2	5	2	1	1	0	0	0	2	1	5	1	1	1	1	1	1	2	2	2	2	1	0	1	0	1	1	0	1	1	1	1	1	1	1
244	2024/2/3 22:48:23	262秒	39.144.230.228(贵州-贵阳)	1	3	3	3	3	2	2	1	1	1	1	0	0	4	3	1	1	1	1	1	1	2	3	1	3	2	0	0	1	0	1	1	0	0	0	0	1	0	0	0
245	2024/2/3 22:53:31	100秒	117.189.245.126(贵州-黔西南)	2	4	3	3	1	2	2	1	2	1	1	1	1	2	1	1	1	1	1	1	0	1	3	2	2	1	1	1	1	1	0	1	1	1	1	0	1	1	1	1
246	2024/2/3 23:06:11	114秒	117.189.164.121(贵州-毕节)	2	3	3	4	3	1	2	2	2	1	1	1	0	2	1	1	1	1	1	1	0	1	2	1	2	2	1	1	1	1	0	1	1	1	1	0	1	1	1	1
247	2024/2/3 23:07:42	116秒	1.48.92.57(贵州-黔南)	2	3	3	3	4	2	2	2	1	1	0	0	0	1	1	1	1	0	0	0	0	2	1	2	2	1	0	1	0	0	0	1	1	1	1	0	0	0	0	1
248	2024/2/3 23:09:12	125秒	220.197.21.188(贵州-贵阳)	2	3	3	3	3	1	2	1	1	1	0	0	0	2	1	1	1	1	1	1	1	1	2	1	3	2	1	0	0	0	0	1	1	1	1	1	1	0	0	0
249	2024/2/3 23:19:39	254秒	117.189.160.73(贵州-毕节)	2	3	3	3	2	1	5	1	1	1	1	1	0	2	1	5	1	1	1	1	1	1	2	2	3	2	1	1	1	1	1	1	1	1	1	1	1	1	1	1
250	2024/2/3 23:27:53	276秒	117.188.178.8(贵州-毕节)	2	4	3	3	3	2	2	1	1	1	0	0	0	3	3	1	1	0	0	0	0	1	3	2	3	2	1	1	1	0	0	1	1	0	0	0	1	0	0	1
251	2024/2/3 23:51:00	134秒	117.188.38.40(贵州-遵义)	1	3	3	1	1	1	2	1	1	1	1	1	1	2	1	1	1	0	0	0	0	1	1	2	2	2	1	1	1	1	1	1	1	1	1	0	1	1	1	1
252	2024/2/4 0:01:41	213秒	39.144.230.226(贵州-贵阳)	2	3	2	3	1	2	5	2	1	1	0	0	0	2	1	5	1	1	1	1	0	1	2	1	3	2	1	0	0	0	0	1	0	1	0	0	1	1	1	1
253	2024/2/4 0:05:23	155秒	39.144.228.126(贵州-贵阳)	2	3	3	3	3	1	2	2	1	1	1	1	1	3	3	5	1	1	1	1	1	1	3	2	2	2	1	1	0	0	1	1	1	1	1	1	1	1	1	1
254	2024/2/4 0:21:38	134秒	117.189.162.214(贵州-毕节)	1	3	2	3	3	2	2	2	1	1	0	0	0	2	1	1	1	1	1	1	1	1	3	1	1	1	0	0	0	0	1	1	1	1	1	1	1	0	0	0
255	2024/2/4 9:49:02	156秒	116.171.11.46(贵州-遵义)	1	4	3	3	3	2	2	1	1	1	1	0	0	2	1	1	1	1	1	1	0	1	3	1	2	2	1	0	1	1	0	1	0	1	0	0	1	1	1	1
256	2024/2/4 13:24:18	219秒	39.144.230.196(贵州-贵阳)	2	4	3	3	4	1	2	2	1	1	0	0	0	2	1	4	1	0	1	1	0	4	3	2	3	1	1	1	1	0	0	1	1	0	0	0	1	1	1	1
257	2024/2/4 18:52:31	89秒	39.144.227.106(贵州-遵义)	2	3	4	2	2	1	2	2	1	1	0	0	1	1	1	1	1	0	1	1	0	1	1	2	3	1	1	1	1	1	0	1	1	1	1	0	0	0	0	1
258	2024/2/4 18:54:18	132秒	111.124.90.6(贵州-遵义)	2	3	3	2	2	1	2	1	2	0	0	1	0	2	1	3	1	0	1	0	0	1	3	2	3	2	1	1	0	1	1	1	1	0	1	0	1	0	1	1
259	2024/2/4 18:54:24	199秒	223.104.96.8(贵州-贵阳)	2	4	4	4	4	1	2	2	1	1	0	1	0	4	1	1	1	1	1	1	1	1	3	2	3	2	1	1	1	1	1	1	1	1	0	0	1	1	1	1
260	2024/2/4 18:54:46	187秒	116.171.9.34(贵州-安顺)	1	3	4	2	2	1	2	2	1	1	1	1	1	2	1	1	1	1	1	1	0	1	3	1	3	2	0	1	1	0	0	0	0	1	1	0	0	1	1	0
261	2024/2/4 18:55:30	178秒	223.104.97.186(贵州-黔东南)	2	3	3	1	1	1	5	1	1	1	1	1	0	2	1	1	1	1	1	1	0	5	1	1	2	2	1	1	1	1	0	1	1	1	0	0	1	1	1	1
262	2024/2/4 18:57:57	365秒	120.231.139.195(广东-广州)	1	4	4	4	4	1	2	1	1	1	1	0	0	2	3	2	1	1	1	1	0	1	2	1	2	2	1	1	1	1	0	1	1	0	0	0	1	0	1	0
263	2024/2/4 18:58:51	189秒	116.171.5.102(贵州-遵义)	2	3	3	1	2	1	1	1	1	1	1	1	1	2	1	5	1	1	1	1	1	1	1	2	2	1	1	1	1	1	1	1	1	1	1	1	1	1	1	1
264	2024/2/4 19:00:44	60秒	116.171.9.148(贵州-安顺)	2	3	2	1	1	2	1	1	2	1	0	1	0	2	1	1	0	1	0	0	0	2	3	2	1	1	1	0	1	0	0	1	0	1	0	0	1	0	1	0
265	2024/2/4 19:01:42	153秒	1.48.70.53(贵州-黔南)	1	3	3	3	2	1	2	2	1	1	1	1	1	3	1	1	1	1	1	1	1	1	1	2	3	2	1	1	1	1	1	1	1	1	1	1	1	1	1	1
266	2024/2/4 19:01:42	55秒	218.86.209.203(贵州-遵义)	1	3	3	1	1	1	2	1	1	1	0	0	0	1	1	1	1	0	0	0	0	1	1	1	1	1	1	0	0	0	0	1	1	1	0	0	1	0	0	0
267	2024/2/4 19:01:44	74秒	39.144.230.63(贵州-遵义)	2	2	2	1	1	1	2	2	2	0	0	1	0	1	4	2	1	0	0	0	0	1	1	1	1	2	1	1	1	1	0	1	1	1	1	0	1	1	1	1
268	2024/2/4 19:03:09	82秒	116.169.5.43(四川-成都)	1	3	3	1	1	1	2	1	1	1	1	1	1	4	1	1	1	1	1	1	1	5	3	1	1	1	0	1	0	0	0	0	0	0	1	0	1	0	0	0
269	2024/2/4 19:03:44	59秒	223.104.204.124(陕西-西安)	2	4	3	3	4	2	2	2	1	1	1	1	1	4	1	1	1	1	1	1	1	2	1	2	1	1	1	0	0	0	0	1	0	0	0	0	1	0	0	0
270	2024/2/4 19:04:16	77秒	117.189.46.76(贵州-遵义)	1	4	4	4	3	1	2	1	1	1	1	1	1	2	4	5	1	1	1	1	1	1	3	2	2	1	1	1	1	1	1	0	1	1	1	1	1	1	1	1
271	2024/2/4 19:07:11	460秒	117.188.52.59(贵州-遵义)	1	3	4	2	2	1	5	1	1	1	1	1	0	1	1	1	0	1	1	0	0	1	2	2	3	2	1	1	1	1	1	1	1	1	0	0	0	0	0	1
272	2024/2/4 19:08:45	221秒	117.187.250.75(贵州-贵阳)	1	3	4	3	1	1	2	1	1	1	0	1	0	2	1	1	1	1	1	1	1	1	3	1	3	2	1	1	1	1	1	1	1	1	1	1	1	1	1	1
273	2024/2/4 19:11:21	672秒	106.32.19.198(贵州-遵义)	1	3	3	4	3	1	2	2	1	1	1	1	1	2	1	1	1	1	1	1	1	2	2	2	2	2	1	1	1	0	0	1	1	0	0	1	1	0	0	1
274	2024/2/4 19:11:47	145秒	117.188.48.60(贵州-遵义)	1	4	3	3	2	1	2	3	1	1	0	0	0	3	1	1	1	1	1	1	0	1	3	2	2	2	1	1	1	1	0	1	1	1	1	0	1	1	1	1
275	2024/2/4 19:14:18	238秒	61.243.47.72(贵州-遵义)	2	4	4	4	4	1	5	1	1	1	0	0	0	2	1	2	1	1	1	1	0	1	3	1	4	2	1	1	1	1	0	1	1	0	0	1	1	1	1	1
276	2024/2/4 19:17:31	188秒	1.205.131.4(贵州-遵义)	2	5	4	5	5	1	2	1	1	1	0	0	0	2	1	1	1	1	1	1	1	1	2	1	3	2	1	1	1	1	1	1	1	1	1	1	1	1	1	1
277	2024/2/4 19:19:20	142秒	1.48.105.185(贵州-黔南)	1	3	3	3	2	1	2	2	1	1	0	1	1	3	1	1	1	1	1	1	0	1	3	2	2	2	1	1	1	1	0	1	1	0	0	0	1	1	1	1
278	2024/2/4 19:19:52	73秒	1.48.113.223(贵州-黔南)	2	3	3	2	1	2	2	3	2	1	1	1	1	1	2	3	1	0	0	0	0	1	1	1	3	2	1	1	1	1	0	1	1	1	1	0	0	1	1	0
279	2024/2/4 19:20:12	29秒	223.104.97.192(贵州-黔东南)	1	3	3	1	2	1	2	2	2	1	0	0	0	2	2	2	0	0	1	0	0	3	2	2	3	1	0	0	1	0	0	1	0	0	0	0	0	1	0	0
280	2024/2/4 19:23:41	143秒	117.189.32.139(贵州-遵义)	2	4	3	4	3	1	2	2	1	1	1	1	1	2	3	1	1	1	1	1	0	1	2	1	2	1	1	1	1	1	1	1	1	1	1	1	1	1	1	1
281	2024/2/4 19:25:58	217秒	222.86.116.26(贵州-遵义)	2	4	2	1	3	2	5	1	1	1	1	0	0	2	1	3	1	1	1	1	1	1	2	2	2	1	1	1	1	1	1	1	0	1	1	1	1	0	1	1
282	2024/2/4 19:30:29	251秒	39.144.227.104(贵州-遵义)	2	3	3	3	3	2	2	2	1	1	0	0	0	4	1	5	0	1	1	1	1	4	1	2	1	2	1	1	1	1	1	1	1	1	1	1	1	1	1	1
283	2024/2/4 19:31:11	111秒	39.144.227.114(贵州-遵义)	2	4	4	5	5	1	5	1	1	1	1	1	1	2	1	1	1	1	1	1	0	1	2	1	3	1	1	1	1	1	0	1	1	1	1	0	1	0	1	1
284	2024/2/4 19:31:51	158秒	36.113.218.6(四川-成都)	2	3	4	3	2	1	2	1	1	1	1	1	1	2	3	1	1	1	1	1	0	1	1	1	2	1	1	1	1	1	0	1	1	1	1	0	1	0	0	1
285	2024/2/4 19:32:10	135秒	1.206.149.129(贵州-黔南)	1	3	3	3	4	1	2	2	1	1	0	0	0	3	1	4	1	1	1	1	0	1	3	2	3	2	1	1	1	1	1	1	1	0	0	0	1	0	0	0
286	2024/2/4 19:34:10	193秒	111.120.33.180(贵州-毕节)	2	4	4	3	2	1	2	1	1	1	0	0	0	2	1	1	1	1	1	1	1	2	2	2	3	2	1	1	1	1	0	1	1	1	1	0	1	1	1	1
287	2024/2/4 19:34:14	100秒	39.144.227.81(贵州-遵义)	1	4	4	4	3	1	2	1	1	1	1	1	1	4	1	1	1	1	1	1	1	1	3	1	3	1	1	1	1	1	1	1	1	1	1	1	1	1	1	1
288	2024/2/4 19:36:49	100秒	223.104.96.2(贵州-贵阳)	2	3	4	3	3	1	5	1	1	1	1	0	0	2	1	1	1	1	1	1	1	1	3	2	3	2	1	0	0	1	0	1	1	1	1	1	1	1	1	1
289	2024/2/4 19:36:51	251秒	1.48.100.206(贵州-黔南)	2	4	4	5	5	1	2	1	1	1	1	1	1	2	1	1	1	1	1	1	1	1	3	1	1	2	1	1	1	1	0	1	1	1	1	1	1	1	1	1
290	2024/2/4 19:39:17	196秒	39.144.230.64(贵州-黔西南)	2	4	4	4	3	1	2	1	1	1	1	0	0	2	3	1	1	1	1	1	1	1	3	2	4	1	1	1	1	1	1	1	1	1	1	0	1	1	1	1
291	2024/2/4 19:40:50	91秒	39.144.230.60(贵州-遵义)	1	5	4	5	5	2	5	1	2	0	0	0	1	2	4	5	0	0	0	0	1	5	3	2	4	4	0	0	0	0	1	0	0	0	0	1	0	0	0	1
292	2024/2/4 19:41:20	129秒	39.144.227.94(贵州-遵义)	2	4	2	4	4	2	2	1	1	1	1	1	1	3	3	1	1	1	0	0	0	1	3	2	2	1	0	0	1	1	0	1	1	0	0	0	1	0	0	0
293	2024/2/4 19:41:52	63秒	39.144.227.76(贵州-遵义)	1	3	3	3	4	1	2	1	1	1	1	1	1	2	1	1	1	1	1	1	0	3	1	1	1	1	1	1	1	0	0	1	1	0	1	0	1	0	0	0
294	2024/2/4 19:42:01	159秒	1.48.68.137(贵州-黔南)	1	3	3	4	4	1	5	1	1	1	1	1	1	2	1	1	1	1	1	1	1	2	3	1	3	2	1	1	1	1	1	1	1	1	1	1	1	1	1	1
295	2024/2/4 19:42:34	145秒	117.188.57.207(贵州-遵义)	2	3	3	1	1	1	5	1	1	1	1	1	1	3	1	1	1	1	1	1	0	2	2	2	1	1	1	1	1	1	0	1	1	1	1	0	1	1	1	1
296	2024/2/4 19:56:12	153秒	219.141.67.90(贵州-遵义)	2	4	4	5	5	1	2	2	1	1	0	0	0	4	1	1	1	1	0	1	0	1	3	1	3	2	1	1	1	1	1	1	1	1	0	0	1	1	1	1
297	2024/2/4 19:57:00	122秒	116.171.5.119(贵州-遵义)	2	3	3	2	2	1	2	1	1	1	1	1	1	2	1	1	1	1	1	1	0	1	3	2	3	2	1	1	1	1	0	1	1	0	0	0	1	1	1	1
298	2024/2/4 19:59:40	3885秒	117.188.50.0(贵州-遵义)	1	4	3	4	4	1	5	2	1	1	1	0	1	2	1	1	1	1	1	1	1	2	2	2	2	2	0	1	1	0	0	1	0	1	0	0	1	1	0	1
299	2024/2/4 20:03:06	274秒	114.138.138.69(贵州-黔南)	1	3	3	3	3	2	2	3	1	1	1	1	1	3	1	5	1	1	1	1	1	1	2	2	2	2	0	0	0	0	1	1	1	1	1	1	1	1	1	1
300	2024/2/4 20:05:39	377秒	39.144.227.117(贵州-遵义)	2	4	4	4	4	1	2	1	1	1	1	1	1	2	1	1	1	1	1	1	0	1	3	2	3	2	1	1	1	1	0	1	1	1	1	0	1	1	1	1
301	2024/2/4 20:10:19	223秒	183.220.91.148(四川-成都)	1	2	3	2	1	1	2	2	1	1	0	0	0	1	1	1	1	0	0	0	0	1	3	1	4	2	1	0	0	0	0	1	1	0	1	0	1	0	0	1
302	2024/2/4 20:16:50	1585秒	111.122.139.146(贵州-黔南)	2	3	3	3	4	1	2	1	2	0	1	0	0	2	1	4	1	0	0	0	0	1	2	1	2	2	0	1	0	0	1	1	0	0	1	0	1	1	0	0
303	2024/2/4 20:29:39	323秒	223.104.96.19(贵州-贵阳)	2	3	4	4	3	1	5	1	1	1	1	1	1	2	1	1	1	1	0	1	0	1	3	2	3	2	1	1	1	0	1	1	1	1	1	1	1	1	1	1
304	2024/2/4 20:30:47	158秒	117.189.42.23(贵州-遵义)	2	4	3	4	4	1	2	2	1	1	0	0	0	2	1	1	1	1	1	1	0	1	3	1	2	2	1	0	1	0	0	1	1	0	0	1	1	0	0	0
305	2024/2/4 20:47:49	309秒	116.171.17.94(贵州-安顺)	2	3	4	3	2	1	1	1	1	1	1	0	0	2	1	1	1	0	1	1	0	1	3	2	3	2	1	0	0	1	0	1	1	1	0	0	1	0	0	0
306	2024/2/4 21:04:46	377秒	117.188.59.111(贵州-遵义)	2	4	3	3	4	2	2	3	1	1	1	1	1	2	1	5	1	1	1	1	1	2	3	2	2	2	0	0	0	0	1	1	0	0	0	0	1	1	1	1
307	2024/2/4 21:18:53	93秒	39.144.230.49(贵州-遵义)	2	4	4	5	4	1	1	2	1	1	0	1	1	3	1	1	1	1	1	1	1	1	2	1	3	2	1	0	0	0	0	1	1	1	1	1	1	1	1	1
308	2024/2/4 21:47:41	104秒	39.144.228.209(贵州-贵阳)	2	4	4	4	4	1	2	1	1	1	0	0	0	2	1	1	1	0	0	0	0	1	2	1	3	1	1	0	0	0	0	1	1	0	0	0	0	0	0	1
309	2024/2/4 22:25:50	160秒	106.32.19.234(贵州-遵义)	2	4	4	5	5	1	2	1	1	1	0	0	0	2	1	1	1	1	1	1	0	1	3	1	3	2	1	0	1	1	0	1	1	0	1	0	1	1	1	1
310	2024/2/5 8:38:47	528秒	171.106.108.245(广西-南宁)	1	4	4	4	4	2	2	2	1	1	0	0	0	1	1	3	1	1	1	1	0	1	3	2	2	3	1	1	1	1	1	1	1	1	0	0	1	1	1	1
311	2024/2/26 15:59:12	262秒	116.171.4.210(贵州-遵义)	2	2	3	1	1	2	2	1	1	1	0	0	0	2	3	1	1	1	1	1	1	1	3	2	3	2	1	1	1	1	1	1	1	0	1	0	1	0	0	1
312	2024/2/26 16:03:11	520秒	116.171.15.111(贵州-安顺)	2	2	3	1	1	1	1	1	1	1	1	1	1	2	1	1	1	1	1	1	1	1	2	2	3	2	1	1	1	1	1	1	1	1	1	1	1	1	1	1
313	2024/2/27 9:07:57	238秒	116.171.4.42(贵州-遵义)	1	2	3	1	1	2	2	1	1	1	1	1	1	2	1	1	1	1	1	1	1	2	3	2	2	2	1	1	1	1	1	1	1	1	1	1	1	1	1	1
314	2024/3/26 15:50:14	417秒	119.4.175.254(四川-成都)	2	3	3	1	1	1	2	2	1	1	0	1	0	2	1	1	1	1	1	1	1	1	2	2	3	2	1	0	1	1	0	1	1	0	0	1	1	1	1	1
315	2024/4/13 21:17:48	124秒	1.206.185.100(贵州-黔南)	2	3	4	1	1	1	2	1	2	1	0	0	0	2	3	5	1	0	0	0	1	2	3	2	3	2	0	1	0	0	0	0	0	1	0	0	0	0	1	0
316	2024/4/13 21:19:10	269秒	119.4.175.120(四川-成都)	2	3	3	1	1	1	2	1	1	1	0	1	0	2	3	1	1	1	1	1	1	1	2	2	3	2	1	0	0	1	1	1	1	0	0	1	1	1	1	1
317	2024/4/13 21:20:48	202秒	58.42.31.117(贵州-遵义)	1	1	1	1	1	2	1	2	1	1	1	0	0	2	1	1	1	0	0	0	0	5	3	1	2	1	1	0	0	0	0	1	0	0	0	0	1	0	0	0
318	2024/6/11 10:20:25	201秒	39.144.227.111(贵州-遵义)	2	2	3	1	1	2	2	1	1	0	0	0	1	2	1	1	1	1	1	1	0	3	2	2	2	2	1	1	1	0	0	1	0	1	1	0	1	0	0	1
319	2024/6/11 11:32:00	619秒	39.144.227.112(贵州-遵义)	1	3	3	1	1	1	2	1	1	1	1	1	1	2	1	1	1	1	0	1	1	3	2	2	2	2	1	1	1	1	1	1	1	1	1	0	1	0	0	1
320	2024/6/11 11:37:15	352秒	39.144.227.114(贵州-遵义)	1	2	3	1	1	1	2	1	1	1	1	0	0	2	1	1	1	1	0	0	0	1	2	1	2	2	1	1	1	0	0	1	0	0	1	0	1	0	1	1
321	2024/7/19 8:38:07	135秒	39.144.227.71(贵州-遵义)	2	2	3	1	1	1	2	1	1	1	0	0	0	1	1	2	1	1	1	1	0	2	3	2	1	2	1	1	1	1	0	1	1	1	1	1	1	1	1	0
322	2024/7/19 8:40:36	298秒	39.144.230.53(贵州-遵义)	1	3	3	1	1	1	2	1	1	1	1	0	0	2	1	1	1	1	1	1	0	1	3	2	2	2	1	0	1	1	0	1	0	1	1	0	1	1	1	1
323	2024/7/19 8:40:44	274秒	39.144.230.70(贵州-黔西南)	1	2	3	1	1	2	1	1	1	1	1	1	1	2	3	1	1	1	1	1	1	2	2	2	2	2	1	1	1	1	1	1	1	1	1	1	1	1	1	1
324	2024/7/19 8:42:26	391秒	39.144.230.66(贵州-黔西南)	1	3	3	1	1	1	2	2	1	1	1	0	0	4	1	1	1	1	1	1	1	1	3	2	2	2	1	1	1	1	1	1	1	1	1	1	1	1	1	1
325	2024/7/19 8:55:35	241秒	116.171.4.191(贵州-遵义)	1	2	3	1	1	1	3	1	2	1	1	1	1	4	1	4	1	1	0	0	0	1	2	2	2	2	1	1	1	1	1	1	1	1	1	0	1	1	1	1
326	2024/7/19 8:57:33	176秒	39.144.230.50(贵州-遵义)	2	2	3	1	1	1	2	1	1	1	1	1	1	2	1	2	1	1	1	1	0	1	3	2	2	2	1	1	1	1	0	1	1	1	1	0	1	1	1	1
327	2024/7/19 8:57:51	125秒	39.144.227.119(贵州-遵义)	1	2	3	1	1	1	2	1	1	1	1	1	1	2	1	2	1	1	1	1	1	1	2	1	2	2	1	1	1	1	1	1	1	1	1	1	1	1	1	1
328	2024/7/19 9:08:02	198秒	106.109.68.221(贵州-贵阳)	1	3	4	2	3	1	5	1	1	1	1	1	1	2	3	3	1	0	0	0	0	2	3	2	3	2	1	1	1	1	1	1	1	1	1	0	1	1	1	1
329	2024/7/25 10:49:22	195秒	116.171.11.60(贵州-遵义)	2	2	3	1	1	1	2	1	1	1	0	1	0	2	1	2	1	1	1	0	0	3	3	2	3	2	1	1	0	0	0	1	0	0	1	0	1	1	0	1
330	2024/7/25 10:49:34	217秒	58.42.31.117(贵州-遵义)	2	2	3	1	1	1	5	1	1	1	0	0	0	2	1	5	1	0	0	1	1	3	2	2	2	2	1	1	1	1	1	1	1	1	1	1	1	1	1	1
331	2024/7/25 10:53:30	100秒	39.144.230.53(贵州-遵义)	1	2	3	1	1	1	1	1	2	1	1	1	1	1	1	2	1	1	0	0	0	2	2	1	3	1	1	0	1	0	0	0	1	1	1	0	1	1	1	0
332	2024/7/25 10:53:42	142秒	39.144.227.119(贵州-遵义)	1	2	3	1	1	1	2	1	1	1	1	1	1	2	3	5	1	1	1	1	1	5	1	2	2	2	1	1	1	1	0	1	1	1	1	0	1	1	1	1
333	2024/7/25 10:54:27	183秒	116.171.9.213(贵州-安顺)	1	2	3	1	1	1	2	1	1	1	1	1	1	3	1	1	1	1	1	1	1	1	3	2	3	2	1	0	0	1	1	1	1	1	1	1	1	1	1	1
334	2024/7/25 10:55:30	117秒	223.104.96.72(贵州-贵阳)	2	2	3	1	1	1	5	1	2	1	0	0	0	2	1	5	1	1	1	1	0	1	3	2	3	2	1	1	1	1	0	1	1	1	1	0	1	1	1	1
335	2024/7/25 10:55:51	139秒	39.144.227.100(贵州-遵义)	1	2	3	1	1	1	1	1	1	1	1	0	0	1	1	2	1	1	1	0	0	3	3	2	2	2	1	1	1	1	1	1	1	1	1	1	1	1	1	1
336	2024/7/25 10:56:20	245秒	39.144.227.97(贵州-遵义)	1	2	3	1	1	1	2	1	1	1	1	1	1	2	1	1	1	1	1	1	1	1	3	2	2	2	1	1	1	1	1	1	1	1	1	1	1	1	1	1
337	2024/7/25 10:56:27	301秒	39.144.227.121(贵州-遵义)	1	2	3	1	1	1	2	1	2	1	1	1	1	2	3	2	1	1	1	1	1	1	2	2	3	4	1	0	1	1	0	1	0	1	1	0	0	0	0	1
338	2024/7/25 10:57:41	92秒	39.144.230.66(贵州-黔西南)	1	2	3	1	1	1	1	1	2	1	1	1	1	2	1	1	1	1	1	1	1	1	2	1	2	2	1	1	1	1	0	1	1	1	1	0	1	1	1	1
339	2024/7/25 11:08:52	172秒	114.139.101.102(贵州-黔南)	2	2	3	1	1	1	2	1	2	1	1	1	1	2	1	2	1	1	1	1	0	3	2	1	1	1	0	0	0	0	1	0	0	0	0	1	1	0	1	0
340	2024/7/25 11:10:42	87秒	39.144.227.67(贵州-遵义)	1	2	3	1	1	1	1	1	2	1	0	0	0	1	1	1	1	1	1	0	0	1	1	1	3	3	1	0	0	0	0	0	1	1	1	0	1	1	0	0
341	2024/7/25 11:25:45	120秒	39.144.227.87(贵州-遵义)	2	2	3	1	1	1	2	1	2	1	1	1	1	2	1	1	1	1	1	1	0	3	1	1	1	2	1	1	0	1	0	1	1	1	1	0	1	1	1	1
342	2024/7/25 11:25:53	149秒	39.144.230.48(贵州-遵义)	2	2	3	1	1	1	2	1	1	1	1	0	0	2	1	1	1	1	1	1	0	1	3	1	2	2	1	1	1	1	1	1	1	1	1	1	1	1	1	1
343	2024/7/29 9:55:15	177秒	1.48.73.11(贵州-黔南)	1	3	3	1	1	2	2	1	1	1	1	1	1	2	1	2	1	1	1	1	1	3	3	2	2	2	1	1	1	1	1	1	1	1	1	1	1	1	1	1
344	2024/7/29 9:56:10	233秒	1.48.64.164(贵州-黔南)	1	2	3	1	1	2	2	1	1	1	1	1	1	2	1	1	1	1	1	1	0	1	3	2	1	2	1	1	1	1	1	1	1	1	1	0	1	1	1	1
345	2024/7/29 9:56:15	241秒	114.138.189.195(贵州-黔南)	1	2	3	1	1	2	1	1	1	1	1	1	1	2	1	1	1	1	1	1	0	1	3	2	2	2	1	1	1	1	0	1	1	1	1	0	1	1	1	1
346	2024/7/29 9:57:33	313秒	116.171.9.203(贵州-安顺)	1	2	3	1	1	2	2	1	1	1	1	1	1	2	1	1	1	1	0	0	0	1	3	2	2	2	1	1	1	1	1	0	1	1	0	1	1	1	1	1
347	2024/7/29 9:59:09	395秒	114.139.125.183(贵州-黔南)	2	2	3	1	1	1	2	1	1	1	1	1	1	2	3	5	1	1	1	1	1	2	3	1	3	2	1	1	1	1	1	1	1	1	1	1	1	1	1	1
348	2024/7/29 9:59:46	386秒	39.144.227.87(贵州-遵义)	2	2	3	1	1	2	1	1	1	1	1	1	1	2	1	5	1	1	0	1	1	1	2	2	2	2	1	1	1	1	1	1	1	1	0	1	1	0	0	1
349	2024/8/1 12:44:42	169秒	39.144.230.60(贵州-遵义)	1	2	3	1	1	2	5	1	1	1	1	1	1	2	1	5	1	1	0	0	0	2	1	1	2	1	1	1	1	1	0	1	1	1	1	0	1	1	1	1
350	2024/9/23 10:49:56	108秒	218.201.214.158(贵州-遵义)	1	2	3	1	1	2	2	1	1	1	1	1	1	3	1	1	1	1	1	1	1	3	2	2	3	2	1	1	1	1	1	1	1	1	0	0	0	0	0	1
351	2024/9/23 10:49:58	115秒	223.104.96.5(贵州-贵阳)	1	2	3	1	1	1	5	1	2	1	1	0	0	1	1	1	1	1	1	1	0	1	2	2	2	2	1	1	1	1	0	1	1	1	1	0	1	0	0	1
352	2024/9/23 10:51:19	173秒	106.108.64.247(贵州-贵阳)	2	3	3	1	1	1	2	1	1	1	0	0	0	2	1	4	1	1	1	1	1	3	2	2	2	2	1	1	1	1	1	1	1	1	1	1	1	1	1	1
353	2024/9/23 10:51:38	217秒	116.171.15.244(贵州-安顺)	1	2	3	1	1	1	5	1	1	1	1	1	1	2	1	5	1	1	1	1	0	3	3	1	3	2	1	1	1	1	0	1	1	1	1	0	1	1	1	1
354	2024/9/23 10:52:05	250秒	1.48.111.218(贵州-黔南)	1	2	3	1	1	2	2	1	1	1	1	1	1	2	1	1	1	1	1	0	0	3	3	1	2	2	1	1	1	1	0	1	1	1	1	0	1	1	1	1
355	2024/9/23 10:52:29	227秒	39.144.230.56(贵州-遵义)	2	2	3	1	1	1	2	1	2	1	1	1	0	1	1	1	1	1	1	0	0	1	1	1	2	2	1	1	0	0	0	1	0	1	0	0	1	1	0	0
356	2024/9/23 10:52:39	265秒	106.43.221.250(贵州-贵阳)	2	2	3	1	1	1	2	1	1	1	1	1	1	2	1	1	1	0	1	1	1	3	2	2	2	2	1	1	1	0	1	1	1	1	1	1	1	0	0	1
357	2024/9/23 10:53:43	327秒	116.171.11.72(贵州-遵义)	1	2	3	1	1	2	2	1	1	1	1	1	1	4	1	2	1	1	1	1	0	3	3	2	3	2	1	1	1	1	0	1	1	0	0	0	1	1	1	1
358	2024/9/26 16:49:19	71秒	223.104.96.75(贵州-贵阳)	1	2	3	1	1	1	5	1	2	1	1	0	0	1	1	1	1	1	1	1	0	1	2	2	3	2	1	1	1	1	0	1	1	1	1	0	1	1	0	1
359	2024/9/26 16:49:27	67秒	114.138.128.5(贵州-黔南)	2	1	1	1	1	1	5	2	1	1	1	0	0	2	1	1	1	0	0	0	0	1	2	1	2	1	1	0	1	0	0	1	1	0	1	0	1	0	0	0
360	2024/9/26 16:51:27	140秒	106.108.20.53(贵州-贵阳)	2	3	3	1	1	1	5	1	1	1	1	1	1	2	1	4	1	1	1	1	1	3	3	2	2	2	1	1	1	1	1	1	1	1	1	1	1	1	1	1
361	2024/9/26 16:52:18	106秒	223.104.96.7(贵州-贵阳)	1	2	3	1	1	1	5	1	1	1	1	1	1	3	1	1	1	1	1	0	0	1	2	1	3	2	1	1	1	1	1	1	1	1	1	1	1	1	1	1
362	2024/9/26 16:52:41	101秒	1.206.183.9(贵州-黔南)	1	2	3	1	1	2	2	1	1	1	1	1	1	2	1	1	1	1	1	1	0	3	2	2	2	2	1	1	1	1	0	1	1	1	1	0	1	1	1	1
363	2024/9/26 16:58:47	471秒	114.138.128.139(贵州-黔南)	2	2	3	1	1	1	2	2	1	1	0	0	0	2	1	2	1	1	1	0	1	1	1	1	2	2	0	0	0	0	1	1	1	1	1	1	1	1	1	1
364	2024/9/27 8:52:19	64秒	116.171.17.82(贵州-安顺)	1	2	3	1	1	1	5	1	1	1	1	1	1	2	1	1	1	1	1	1	0	3	3	2	2	2	1	1	1	1	0	1	1	1	1	0	1	1	1	1
365	2024/9/27 8:54:46	244秒	1.48.222.129(贵州-黔南)	2	3	3	2	2	1	5	1	1	1	1	0	0	2	1	1	1	1	1	1	0	1	2	2	3	2	1	1	1	0	1	1	0	1	1	0	1	1	1	1
366	2024/9/27 8:55:31	242秒	58.42.31.117(贵州-遵义)	2	4	4	4	4	1	5	1	2	0	0	0	1	2	1	1	1	1	1	1	1	1	3	2	4	2	1	1	1	1	1	1	1	1	1	1	1	1	1	1
367	2024/9/27 9:20:13	1749秒	116.171.9.253(贵州-安顺)	2	3	3	2	2	1	5	1	1	1	0	0	0	2	1	1	1	1	1	0	1	1	3	2	3	2	0	0	1	1	0	1	1	0	0	0	1	1	1	1
368	2024/9/27 9:51:32	107秒	183.213.85.142(江苏-南京)	2	3	3	1	3	1	1	1	1	0	1	0	1	3	3	2	1	1	0	1	0	2	1	2	3	1	0	1	1	0	0	1	0	0	1	0	1	1	0	1
369	2024/9/27 9:51:32	154秒	39.128.30.38(云南-昆明)	2	2	4	1	1	1	4	2	2	1	0	1	0	4	3	4	1	0	1	0	1	2	3	2	2	2	1	0	1	0	0	0	0	1	0	0	1	1	0	1
370	2024/9/27 9:51:32	111秒	183.209.1.142(江苏-无锡)	2	5	3	3	5	1	3	2	1	0	1	0	1	2	1	1	1	1	0	1	0	5	3	1	2	2	0	1	0	1	0	1	0	1	0	0	1	0	1	0
371	2024/9/27 9:51:32	110秒	60.162.238.72(浙江-台州)	2	5	3	2	5	2	2	3	1	0	1	0	1	4	1	2	1	1	0	1	0	2	1	2	3	1	0	1	1	0	0	1	0	1	0	0	1	1	0	1
372	2024/9/27 9:51:32	139秒	182.141.54.35(四川-遂宁)	1	3	3	2	2	1	3	2	1	0	1	0	1	1	1	2	1	1	0	1	0	4	1	2	1	2	0	0	1	1	0	1	0	0	1	0	1	1	0	1
373	2024/9/27 9:51:33	133秒	125.125.172.7(浙江-湖州)	1	3	3	1	2	1	2	1	1	0	1	0	1	4	3	1	1	1	0	1	0	1	1	2	2	2	0	1	0	1	0	1	0	0	1	0	1	1	0	1
374	2024/9/27 9:51:34	109秒	111.37.77.131(山东-烟台)	1	2	4	1	1	1	5	2	1	0	1	0	1	4	2	2	1	0	1	0	1	3	3	1	2	2	0	0	1	1	0	1	0	0	1	0	1	1	0	1
375	2024/9/27 9:54:19	132秒	112.86.61.246(江苏-苏州)	1	3	2	1	3	1	5	1	2	0	1	0	1	1	3	2	1	1	0	1	0	2	3	2	2	2	0	1	1	0	0	1	0	1	0	0	1	1	0	1
376	2024/9/27 9:54:19	139秒	223.73.45.140(广东-韶关)	1	5	4	2	5	1	1	3	1	0	1	0	1	1	3	2	0	1	0	1	1	1	1	2	1	1	1	0	1	0	0	1	0	0	1	0	1	1	0	1
377	2024/9/27 9:54:19	103秒	221.234.227.14(湖北-武汉)	2	4	3	3	3	1	2	1	2	0	1	0	1	4	3	1	1	0	0	1	1	1	1	2	1	2	0	1	0	1	0	1	0	0	1	0	1	0	1	0
378	2024/9/27 9:54:19	124秒	118.254.197.29(湖南-衡阳)	2	3	4	2	2	1	2	1	2	0	1	0	1	3	2	1	0	1	0	1	1	3	3	2	3	1	0	1	0	1	0	0	0	1	0	0	1	0	1	0
379	2024/9/27 9:54:19	127秒	123.152.167.0(浙江-宁波)	1	2	3	1	1	2	3	2	1	0	1	0	1	4	3	2	1	0	1	0	1	3	1	2	3	2	1	0	1	0	0	0	1	0	0	1	1	1	0	1
380	2024/9/27 9:54:19	121秒	112.8.134.137(山东-淄博)	1	2	2	1	1	1	3	3	2	1	0	1	1	3	3	4	1	1	0	1	0	2	1	2	1	2	0	0	1	1	0	1	0	0	1	0	1	1	0	1
381	2024/9/27 9:54:20	144秒	171.108.238.69(广西-贵港)	1	4	3	2	3	1	1	3	1	1	0	1	0	4	3	3	1	0	1	0	1	1	3	2	1	4	0	1	0	1	0	1	0	1	0	0	0	1	0	1
382	2024/9/27 9:54:20	136秒	175.188.167.58(河北-保定)	1	3	3	2	2	1	4	4	1	1	0	1	0	4	3	3	1	1	0	1	0	3	1	1	4	1	0	1	0	1	0	1	0	1	0	0	1	1	0	1
383	2024/9/27 9:54:21	133秒	183.44.114.9(广东-茂名)	1	4	4	2	3	2	3	2	2	1	0	1	0	3	2	2	1	1	0	1	0	2	3	2	1	2	0	1	1	0	0	1	0	0	1	0	1	0	1	0
384	2024/9/27 9:54:21	131秒	39.149.223.228(河南-驻马店)	2	2	4	1	1	1	3	3	1	0	1	0	1	1	3	4	0	1	0	1	1	2	1	2	2	2	1	0	1	0	0	1	0	0	1	0	1	0	1	0
385	2024/9/27 9:54:25	133秒	120.15.71.4(河北-衡水)	2	2	3	1	1	2	1	3	1	1	0	1	0	4	3	1	1	0	1	0	1	4	3	1	3	1	1	0	1	0	0	1	0	0	1	0	1	0	1	0
386	2024/9/27 9:57:08	120秒	219.153.242.199(重庆-重庆)	2	3	4	1	3	2	1	3	1	1	0	1	1	4	3	3	1	1	0	1	0	5	1	2	2	2	1	0	1	0	0	1	0	1	0	0	1	1	0	1
387	2024/9/27 9:57:08	140秒	180.213.80.119(天津-天津)	1	5	3	3	5	2	2	2	1	1	0	0	1	4	3	3	1	1	0	1	0	4	1	2	3	3	0	0	1	1	0	1	0	0	1	0	1	1	0	1
388	2024/9/27 9:57:09	144秒	59.36.245.132(广东-江门)	2	3	2	1	3	1	1	1	1	0	0	1	1	3	3	3	0	1	0	1	1	2	1	2	2	4	0	1	1	0	0	1	0	1	0	0	1	1	0	1
389	2024/9/27 9:57:09	121秒	183.200.125.128(山西-运城)	2	3	3	2	3	2	2	3	1	1	0	1	0	1	3	3	1	0	1	0	1	1	3	2	3	1	0	1	1	0	0	1	0	0	1	0	1	0	1	0
390	2024/9/27 9:57:10	155秒	115.53.74.172(河南-许昌)	2	5	3	2	5	1	1	2	1	0	1	0	1	1	1	2	0	1	0	1	1	1	1	2	4	1	0	1	1	0	0	1	0	0	1	0	1	0	1	0
391	2024/9/27 9:57:10	121秒	120.239.56.37(广东-佛山)	2	2	3	1	1	2	2	1	1	0	1	0	1	3	3	2	1	1	0	1	0	1	1	1	3	1	0	1	1	0	0	1	0	0	1	0	1	0	1	0
392	2024/9/27 9:57:10	110秒	123.55.254.14(河南-开封)	1	5	3	2	5	2	4	1	1	1	0	1	0	1	1	3	1	0	0	1	1	2	1	2	1	2	0	0	1	1	0	1	0	1	0	0	1	1	0	1
393	2024/9/27 9:58:55	144秒	106.113.192.73(河北-石家庄)	2	2	2	1	1	2	4	2	1	0	1	0	1	3	2	2	1	1	0	1	0	4	1	2	3	3	1	0	1	1	0	1	0	0	1	0	1	1	0	1
394	2024/9/27 9:58:55	121秒	183.202.83.105(山西-晋中)	2	2	3	1	1	1	4	1	2	1	0	0	1	3	1	2	0	1	0	1	1	3	1	2	3	1	0	1	0	1	0	0	1	0	0	1	1	0	1	0
395	2024/9/27 9:58:55	127秒	221.203.180.246(辽宁-铁岭)	2	4	3	3	4	1	4	4	1	1	0	1	0	4	3	1	1	1	0	1	1	5	1	2	3	1	0	1	1	0	0	1	0	1	0	0	1	0	1	0
396	2024/9/27 9:58:56	124秒	119.120.193.132(广东-潮州)	2	4	4	2	3	1	5	1	2	1	0	1	1	4	3	4	1	0	1	0	1	3	1	1	2	2	0	1	0	1	0	1	0	0	1	0	1	0	1	0
397	2024/9/27 9:58:56	103秒	112.97.81.113(广东-深圳)	2	5	3	3	5	2	1	1	1	1	0	1	0	3	1	3	0	1	0	1	1	2	1	2	2	4	0	1	1	0	0	0	1	0	0	1	1	1	0	1
398	2024/9/27 9:58:56	139秒	112.86.70.166(江苏-苏州)	1	3	3	2	2	1	1	1	1	1	0	1	1	1	3	2	1	1	0	1	0	1	1	2	2	1	0	1	1	0	0	0	0	1	0	0	1	0	1	0
399	2024/9/27 9:58:56	153秒	223.89.211.134(河南-商丘)	1	4	4	4	4	2	3	1	1	1	0	0	1	4	3	3	0	1	0	1	1	1	1	2	1	2	0	0	1	1	0	0	0	1	0	0	1	1	0	1
400	2024/9/27 9:58:56	137秒	223.90.3.153(河南-焦作)	2	2	4	1	1	1	2	1	1	0	1	0	1	4	2	2	0	1	0	1	1	4	1	1	4	2	0	0	1	1	0	0	1	0	0	0	1	0	1	0
401	2024/9/27 9:58:57	148秒	36.132.130.232(黑龙江-哈尔滨)	2	4	3	2	4	1	2	3	2	1	0	1	1	4	2	3	1	1	0	1	0	3	3	1	2	4	0	1	1	0	0	0	0	1	0	0	1	0	1	0
402	2024/9/27 9:58:57	162秒	110.188.255.175(四川-绵阳)	2	5	3	5	5	1	2	1	2	1	0	1	1	4	3	3	1	0	1	0	1	2	1	2	1	2	0	1	1	0	0	0	1	0	1	0	1	1	0	1
403	2024/9/27 9:59:02	108秒	183.212.135.114(江苏-盐城)	1	2	4	1	1	1	2	1	1	0	1	0	1	1	3	5	1	0	1	0	1	4	1	2	4	2	0	1	1	0	0	1	0	0	1	0	1	1	0	1
404	2024/9/27 10:01:36	152秒	112.86.86.172(江苏-苏州)	2	2	4	1	1	2	5	2	2	1	0	1	1	4	2	4	1	1	0	1	0	4	2	2	3	2	0	1	1	0	0	1	0	0	1	0	1	0	1	0
405	2024/9/27 10:01:36	126秒	106.8.223.11(河北-沧州)	2	5	2	5	5	1	2	2	1	1	0	1	1	4	3	1	0	1	0	1	1	1	1	2	4	1	0	1	0	1	0	1	0	1	0	0	1	1	0	1
406	2024/9/27 10:01:37	129秒	113.120.87.251(山东-青岛)	2	3	4	2	2	2	4	1	1	1	0	1	1	3	1	5	1	0	1	0	1	3	3	2	2	2	1	0	1	0	0	1	0	0	1	0	1	0	1	0
407	2024/9/27 10:01:38	139秒	112.44.121.80(四川-成都)	2	3	3	1	2	2	5	3	1	1	0	0	1	3	1	2	1	0	0	1	1	5	3	1	3	1	0	1	1	0	0	0	0	1	0	0	0	1	0	1
408	2024/9/27 10:01:38	148秒	112.51.235.125(福建-福州)	2	5	2	4	5	1	5	3	1	0	1	0	1	3	1	3	1	0	1	0	1	1	1	2	1	4	0	0	1	1	0	1	0	1	0	0	1	1	0	1
409	2024/9/27 10:01:38	120秒	120.243.198.98(安徽-宣城)	1	2	2	1	1	2	1	4	1	0	1	0	1	4	1	4	0	1	0	1	1	2	3	2	2	2	0	1	1	0	0	1	0	1	0	0	1	1	0	1
410	2024/9/27 10:01:38	149秒	111.19.89.232(陕西-商洛)	1	3	3	2	3	1	3	1	1	1	0	1	0	4	1	2	1	1	0	1	0	3	3	2	1	3	0	1	1	0	0	0	1	0	1	0	1	0	1	0
411	2024/9/27 10:04:27	153秒	120.229.104.188(广东-东莞)	2	4	3	4	4	1	3	2	1	0	1	0	1	3	2	3	0	1	0	1	1	4	1	2	3	2	0	1	1	0	0	1	0	0	1	0	1	0	1	0
412	2024/9/27 10:04:27	125秒	182.84.180.238(江西-赣州)	2	2	3	1	1	2	3	1	1	0	1	0	1	3	3	2	0	1	0	1	1	2	1	2	1	3	0	1	0	1	0	1	0	1	0	0	1	0	1	0
413	2024/9/27 10:04:27	106秒	49.71.212.228(江苏-泰州)	1	3	3	1	3	1	1	2	1	0	1	0	1	3	3	2	1	1	0	1	0	1	3	2	1	3	1	0	1	0	0	1	0	1	0	0	0	1	1	0
414	2024/9/27 10:04:27	158秒	1.188.182.140(黑龙江-绥化)	2	2	3	1	1	1	4	1	1	1	0	1	1	3	3	2	1	0	1	0	1	4	2	2	1	3	0	0	1	1	0	1	0	0	1	0	1	0	1	0
415	2024/9/27 10:04:28	152秒	218.8.167.161(黑龙江-佳木斯)	2	3	3	2	2	2	5	2	1	0	1	0	1	1	3	2	1	0	1	0	1	3	1	2	1	1	0	1	1	0	0	1	0	1	0	0	1	1	0	1
416	2024/9/27 10:04:28	102秒	118.183.149.30(甘肃-金昌)	1	3	4	2	3	2	2	2	1	0	0	1	1	3	1	5	1	0	0	1	1	5	1	2	1	2	1	0	1	0	1	0	0	1	0	0	1	1	0	1
417	2024/9/27 10:04:29	158秒	45.116.152.123(内蒙古-呼和浩特)	2	3	4	2	2	1	2	3	1	0	1	0	1	4	1	2	1	1	0	1	0	2	1	2	2	1	0	0	1	1	0	0	1	0	1	0	1	1	0	1
418	2024/9/27 10:06:59	111秒	182.84.181.114(江西-赣州)	2	4	4	3	3	1	1	2	1	0	1	0	1	4	3	1	0	1	0	1	1	4	3	1	3	2	0	1	0	1	0	1	0	1	0	0	0	1	0	1
419	2024/9/27 10:06:59	152秒	183.20.128.141(广东-阳江)	1	3	4	2	3	1	3	4	1	1	0	1	1	1	2	4	0	1	0	1	1	4	1	1	1	2	0	1	1	0	0	0	1	0	1	0	1	1	0	1
420	2024/9/27 10:06:59	151秒	121.24.48.95(河北-邯郸)	2	4	3	4	5	1	1	2	1	1	0	1	0	4	3	3	0	1	0	1	1	2	1	2	1	3	0	0	1	1	0	1	0	0	1	0	1	1	0	1
421	2024/9/27 10:06:59	137秒	223.66.154.166(江苏-徐州)	1	2	3	1	1	2	1	2	1	0	1	0	1	4	1	2	0	1	0	1	1	2	1	2	2	1	1	0	1	0	0	1	0	0	1	0	0	1	0	1
422	2024/9/27 10:06:59	148秒	112.246.178.23(山东-威海)	2	3	3	2	2	1	1	1	1	0	1	0	1	4	4	4	1	0	1	0	1	2	1	2	1	2	1	0	1	1	0	1	0	1	0	0	1	0	1	0
423	2024/9/27 10:06:59	113秒	60.219.161.177(黑龙江-哈尔滨)	2	4	4	4	4	1	5	4	1	1	0	1	0	3	2	1	1	0	1	0	1	4	1	2	1	1	0	0	1	1	0	1	0	1	0	0	1	0	1	0
424	2024/9/27 10:06:59	150秒	116.28.199.94(广东-湛江)	2	3	2	2	3	1	5	1	2	1	0	1	0	3	3	3	0	1	0	1	1	2	1	2	1	2	0	1	1	0	0	1	0	1	0	0	1	1	0	1
425	2024/9/27 10:09:50	144秒	221.2.74.142(山东-临沂)	1	2	4	1	1	1	1	1	1	1	0	1	0	4	3	4	0	1	0	1	1	3	3	1	3	1	1	0	1	0	0	0	0	1	0	0	1	1	0	1
426	2024/9/27 10:09:50	130秒	49.82.109.208(江苏-淮安)	2	2	3	1	1	1	4	2	1	1	0	1	1	1	3	1	0	1	0	1	1	5	1	1	2	4	1	0	1	0	0	0	1	0	0	0	1	0	1	0
427	2024/9/27 10:09:50	102秒	117.147.94.47(浙江-杭州)	1	2	3	1	1	1	5	3	1	1	0	0	1	3	3	2	1	1	0	1	0	2	3	2	2	2	0	1	1	0	0	1	0	0	1	0	1	1	0	1
428	2024/9/27 10:09:50	155秒	211.97.127.209(福建-福州)	1	3	3	2	3	1	4	1	1	1	0	1	1	4	1	3	1	0	1	0	1	3	1	2	2	2	0	1	1	0	0	0	1	0	0	1	1	0	1	0
429	2024/9/27 10:09:51	147秒	125.114.79.66(浙江-宁波)	1	3	2	2	3	1	1	1	1	0	0	1	1	4	3	3	1	0	1	0	1	2	1	2	2	1	0	1	1	0	0	0	1	0	0	0	0	1	0	1
430	2024/9/27 10:09:51	109秒	1.188.182.233(黑龙江-绥化)	2	4	3	4	4	1	1	1	1	0	1	0	1	1	2	2	0	1	0	1	1	5	1	1	2	3	0	0	1	1	0	0	1	0	0	0	1	1	0	1
431	2024/9/27 10:09:52	114秒	119.120.231.150(广东-潮州)	2	3	3	1	2	2	1	2	2	0	0	1	1	1	2	1	1	0	1	0	1	2	1	1	3	1	0	0	1	1	0	1	0	0	1	0	1	1	0	1
432	2024/9/27 10:09:52	158秒	183.160.219.191(安徽-合肥)	2	2	3	1	1	1	2	4	1	0	1	0	1	1	3	3	1	1	0	1	0	3	1	2	1	3	0	1	1	0	0	0	0	1	0	0	1	0	1	0
433	2024/9/27 10:10:06	152秒	106.113.66.108(河北-石家庄)	1	5	2	3	5	1	1	3	2	0	1	0	1	3	1	2	1	0	0	1	1	3	1	2	1	2	0	1	1	0	0	0	1	0	0	0	1	1	0	1
434	2024/9/27 10:12:52	160秒	171.111.205.34(广西-贵港)	1	3	2	1	3	2	5	3	1	1	0	1	1	1	2	4	1	0	1	0	1	2	3	2	2	2	0	1	0	1	0	0	1	0	1	0	1	1	0	1
435	2024/9/27 10:12:52	140秒	223.66.160.166(江苏-徐州)	2	2	3	1	1	2	1	3	1	0	1	0	1	3	1	1	1	0	0	1	1	1	1	2	1	1	0	1	1	0	0	1	0	1	0	0	0	1	0	1
436	2024/9/27 10:12:53	160秒	223.68.215.36(江苏-宿迁)	2	5	4	4	5	1	5	2	1	0	1	0	1	4	3	2	1	0	1	0	1	4	3	2	1	2	0	1	1	0	0	1	0	1	0	0	1	1	0	1
437	2024/9/27 10:12:53	124秒	112.48.52.211(福建-厦门)	1	3	4	2	3	2	5	4	1	1	0	1	1	3	2	2	1	1	0	1	0	4	3	2	3	3	1	0	1	0	0	0	1	0	0	0	1	0	1	0
438	2024/9/27 10:12:53	131秒	183.252.66.219(福建-漳州)	2	2	2	1	1	2	5	2	1	0	1	0	1	3	2	2	1	0	1	0	1	1	1	2	2	1	0	1	1	0	0	0	0	1	0	0	1	1	0	1
439	2024/9/27 10:12:53	126秒	103.27.25.82(广东-广州)	1	2	3	1	1	2	3	2	1	0	1	0	1	4	1	3	1	1	0	1	0	5	1	1	4	2	0	1	1	0	0	1	0	1	0	0	1	0	1	0
440	2024/9/27 10:12:53	142秒	27.197.65.56(山东-临沂)	1	4	3	2	4	1	5	1	1	0	0	1	1	1	3	4	1	1	0	1	0	3	1	2	2	2	1	0	1	0	0	0	1	0	1	0	1	1	0	1
441	2024/9/27 10:12:55	138秒	183.197.153.215(河北-廊坊)	1	2	4	1	1	1	1	2	1	0	1	0	1	4	3	3	1	0	1	0	1	3	1	1	2	2	0	1	1	0	0	0	1	0	0	0	0	1	0	1
442	2024/9/27 10:12:56	134秒	120.231.4.228(广东-云浮)	1	2	4	1	1	2	4	1	2	1	0	1	0	4	3	1	1	1	0	1	0	2	3	2	1	1	1	0	1	1	0	1	0	1	0	0	1	0	1	0
443	2024/9/27 10:13:04	150秒	218.8.168.209(黑龙江-佳木斯)	2	2	2	1	1	2	4	3	1	0	1	0	1	4	2	4	1	0	1	0	1	4	1	2	4	1	0	1	1	0	0	1	0	1	0	0	1	1	0	1
444	2024/9/27 10:15:26	105秒	1.188.201.103(黑龙江-绥化)	2	2	3	1	1	1	2	2	2	1	0	1	0	4	3	2	1	0	1	0	1	4	1	2	4	1	0	1	1	0	0	1	0	1	0	0	1	1	0	1
445	2024/9/27 10:15:27	155秒	222.183.24.245(重庆-重庆)	2	2	3	1	1	1	4	3	1	0	1	0	1	1	3	2	1	1	0	1	0	3	1	2	2	4	0	1	1	0	0	1	0	0	1	0	1	0	1	0
446	2024/9/27 10:15:27	138秒	125.68.173.15(四川-泸州)	2	4	3	2	3	2	3	2	1	0	1	0	1	1	3	2	1	1	0	1	0	4	1	2	1	3	0	1	1	0	0	1	0	1	0	0	1	1	0	1
447	2024/9/27 10:15:27	143秒	180.213.94.115(天津-天津)	2	2	3	1	1	1	5	3	1	0	0	1	1	3	3	1	0	1	0	1	1	2	1	2	3	2	0	1	1	0	0	0	0	1	0	0	0	1	0	1
448	2024/9/27 10:15:28	145秒	171.111.207.17(广西-贵港)	2	3	4	2	3	1	5	1	1	0	0	1	1	4	1	3	1	1	0	1	0	2	1	1	2	1	0	1	1	0	0	1	0	0	1	0	1	1	0	1
449	2024/9/27 10:15:28	142秒	223.88.105.106(河南-新乡)	1	3	3	1	2	1	2	3	1	0	1	0	1	3	3	3	1	0	1	0	1	4	3	2	1	2	0	0	1	1	0	0	1	0	1	0	0	1	0	1
450	2024/9/27 10:15:28	134秒	1.188.194.193(黑龙江-绥化)	1	4	3	2	4	1	3	3	1	0	1	0	1	3	2	2	0	1	0	1	1	5	1	2	2	1	1	0	1	0	1	1	0	0	1	0	0	1	0	1
451	2024/9/27 10:15:28	149秒	223.9.112.35(山西-大同)	1	3	3	2	2	2	5	1	1	0	1	0	1	4	3	3	1	1	0	1	0	2	1	2	1	1	1	0	1	0	0	1	0	0	1	0	0	1	0	1
452	2024/9/27 10:15:28	157秒	223.74.90.46(广东-茂名)	2	5	4	2	5	2	5	3	1	0	1	0	1	4	1	3	1	1	0	1	0	4	2	1	1	2	1	0	1	0	0	0	1	0	0	0	1	1	0	1
453	2024/9/27 10:15:29	122秒	49.87.117.194(江苏-淮安)	1	5	3	5	5	1	4	3	1	1	0	1	0	1	3	2	0	1	0	1	1	4	1	2	2	2	0	0	1	1	0	1	0	1	0	0	1	1	0	1
454	2024/9/27 10:15:29	113秒	115.224.5.140(浙江-绍兴)	1	4	3	3	4	2	5	2	1	1	0	0	1	2	1	2	1	0	0	1	1	5	3	2	2	2	0	0	1	1	0	0	1	0	1	0	1	0	1	0
455	2024/9/27 10:15:29	111秒	117.172.254.5(四川-成都)	2	3	3	1	3	2	3	2	1	1	0	1	1	1	1	1	0	1	0	1	1	2	1	2	4	3	0	1	1	0	0	1	0	1	0	0	1	1	0	1
456	2024/9/27 10:17:53	121秒	39.148.61.81(河南-郑州)	2	3	3	2	2	1	1	3	1	1	0	0	1	1	2	2	0	1	0	1	1	1	1	2	2	1	0	0	1	1	0	0	1	0	1	0	0	1	0	1
457	2024/9/27 10:17:53	102秒	113.206.101.184(重庆-重庆)	1	2	3	1	1	1	5	1	1	0	0	1	1	4	1	1	0	1	0	1	1	1	1	1	1	3	0	1	1	0	0	0	1	0	0	0	1	1	0	1
458	2024/9/27 10:17:53	157秒	183.132.59.15(浙江-宁波)	1	4	4	2	3	2	2	1	1	1	0	1	1	4	3	4	1	1	0	1	0	2	1	2	2	1	0	1	1	0	0	1	0	0	1	0	1	1	0	1
459	2024/9/27 10:17:54	137秒	139.202.226.2(四川-泸州)	1	4	4	4	3	2	5	1	1	1	0	1	1	2	3	4	0	1	0	1	1	2	1	2	1	2	0	0	1	1	0	1	0	1	0	0	1	1	0	1
460	2024/9/27 10:17:54	101秒	120.235.27.139(广东-梅州)	2	5	2	4	5	1	3	2	1	0	1	0	1	3	1	2	1	1	0	1	0	2	3	2	1	1	0	1	0	1	0	1	0	0	1	0	0	1	0	1
461	2024/9/27 10:17:55	113秒	112.7.123.166(山东-潍坊)	2	3	3	2	3	1	4	4	1	0	1	0	1	4	3	4	1	1	0	1	0	3	3	1	1	1	0	0	1	1	0	1	0	0	1	0	0	1	0	1
462	2024/9/27 10:17:55	129秒	36.251.130.215(福建-泉州)	2	4	3	2	5	1	3	1	2	1	0	0	1	4	3	4	1	0	0	1	1	3	2	1	1	1	1	0	1	1	0	0	1	0	1	0	0	1	0	1
463	2024/9/27 10:17:55	128秒	60.9.43.221(河北-衡水)	1	4	4	2	3	2	4	2	1	1	0	1	1	1	3	3	1	1	0	1	0	2	1	2	1	4	0	1	1	0	0	1	0	1	0	0	1	1	0	1
464	2024/9/27 10:17:55	109秒	60.219.246.236(黑龙江-哈尔滨)	1	3	3	2	2	1	5	2	2	0	1	0	1	3	1	3	1	1	0	1	0	1	3	2	3	1	0	1	1	0	0	1	0	0	1	0	1	0	1	0
465	2024/9/27 10:17:56	140秒	101.75.107.76(河北-唐山)	2	4	3	2	4	1	2	3	1	1	0	1	0	4	2	3	1	0	1	0	1	2	1	2	1	1	0	0	1	1	0	1	0	1	0	0	1	0	1	0
466	2024/9/27 10:18:02	139秒	36.251.130.194(福建-泉州)	1	4	4	2	4	1	5	1	1	0	1	0	1	3	4	2	1	0	1	0	1	2	3	2	1	2	0	0	1	1	0	1	0	1	0	0	1	0	1	0
467	2024/9/27 10:21:09	122秒	59.173.209.253(湖北-武汉)	2	2	4	1	1	2	2	1	1	0	1	0	1	4	1	2	1	1	0	1	0	2	1	1	2	4	0	1	1	0	0	1	0	0	1	0	1	1	0	1
468	2024/9/27 10:21:09	117秒	218.13.195.149(广东-珠海)	2	5	3	2	5	1	3	1	1	1	0	1	1	3	2	4	1	0	1	0	1	1	1	1	2	1	1	0	1	1	0	0	1	0	1	0	0	1	0	1
469	2024/9/27 10:21:09	106秒	115.224.37.94(浙江-绍兴)	2	4	4	2	4	2	5	1	1	1	0	0	1	3	4	3	0	1	0	1	1	3	1	2	1	2	0	1	1	0	0	1	0	0	1	0	0	1	0	1
470	2024/9/27 10:21:09	104秒	119.135.0.127(广东-湛江)	1	2	3	1	1	1	5	1	1	1	0	1	1	3	2	3	1	1	0	1	0	3	1	2	2	1	0	1	1	0	0	0	1	0	0	0	1	0	1	0
471	2024/9/27 10:21:10	114秒	220.168.209.131(湖南-常德)	1	2	3	1	1	1	1	2	1	0	1	0	1	3	2	1	0	1	0	1	1	3	1	2	1	2	0	0	1	1	0	1	0	0	1	0	1	0	1	0
472	2024/9/27 10:21:11	152秒	223.96.140.99(山东-枣庄)	2	4	4	3	5	1	2	1	1	1	0	0	1	1	3	3	0	1	0	1	1	3	1	1	1	1	0	1	1	0	0	0	0	1	0	0	1	0	1	0
473	2024/9/27 10:21:12	136秒	221.209.132.54(黑龙江-大庆)	1	2	3	1	1	2	2	3	1	0	1	0	1	3	2	5	0	1	0	1	1	3	1	2	1	2	1	0	1	0	0	1	0	1	0	0	1	1	0	1
474	2024/9/27 10:21:21	122秒	1.198.23.238(河南-郑州)	2	4	2	2	3	1	2	2	2	1	0	1	1	3	3	1	1	1	0	1	0	4	3	2	1	3	1	0	1	1	0	0	0	1	0	0	1	0	1	0
475	2024/9/27 10:21:21	128秒	114.84.5.64(上海-上海)	2	2	3	1	1	1	2	4	1	1	0	0	1	4	4	3	1	0	1	0	1	2	1	2	1	2	0	1	1	0	0	1	0	1	0	0	1	1	0	1
476	2024/9/27 10:23:04	114秒	119.165.102.16(山东-青岛)	1	2	2	1	1	2	5	4	1	0	1	0	1	3	3	2	0	1	0	1	1	4	1	1	2	2	0	1	1	0	0	1	0	0	1	0	1	1	0	1
477	2024/9/27 10:23:04	146秒	223.90.35.65(河南-焦作)	2	4	3	3	5	1	3	2	1	0	1	0	1	1	2	4	1	1	0	1	0	4	1	2	2	2	0	1	1	0	0	1	0	0	1	0	1	1	0	1
478	2024/9/27 10:23:04	105秒	182.200.141.220(辽宁-沈阳)	1	4	2	4	4	1	5	2	1	0	1	0	1	3	3	2	1	1	0	1	0	2	1	2	2	1	1	0	1	0	0	0	1	0	0	0	0	1	0	1
479	2024/9/27 10:23:05	117秒	182.200.121.168(辽宁-沈阳)	2	2	4	1	1	1	4	1	1	0	1	0	1	4	1	2	1	1	0	1	0	2	3	1	1	1	0	1	0	1	0	1	0	0	1	0	1	0	1	0
480	2024/9/27 10:23:05	145秒	14.157.92.244(广东-佛山)	1	4	3	3	4	2	1	1	2	0	1	0	1	4	3	2	1	1	0	0	1	1	1	1	1	2	0	1	1	0	0	1	0	0	1	0	1	1	0	1
481	2024/9/27 10:23:05	142秒	121.56.7.159(内蒙古-呼和浩特)	1	5	4	4	5	1	5	2	1	0	1	0	1	4	2	4	0	1	0	1	1	1	3	2	2	3	0	1	1	0	0	1	0	1	0	0	1	0	1	0
482	2024/9/27 10:23:05	142秒	111.78.77.3(江西-南昌)	2	3	3	1	3	1	5	2	1	1	0	1	1	4	3	5	1	1	0	1	0	1	1	2	3	2	0	1	0	1	0	1	0	1	0	0	0	1	0	1
483	2024/9/27 10:23:09	120秒	182.200.149.183(辽宁-沈阳)	1	3	2	2	3	2	2	3	1	0	1	0	1	1	3	4	1	1	0	1	0	2	1	2	1	1	0	1	0	1	0	0	0	1	0	0	1	0	1	0
484	2024/9/27 10:25:34	154秒	218.68.184.128(天津-天津)	2	2	4	1	1	1	3	4	2	0	1	0	1	3	2	3	0	1	0	1	1	3	3	2	4	1	1	0	1	0	0	1	0	0	1	0	1	1	0	1
485	2024/9/27 10:25:34	151秒	183.164.117.231(安徽-马鞍山)	2	2	2	1	1	2	5	3	1	0	0	1	1	1	3	3	0	1	0	1	1	2	1	1	1	4	0	1	1	0	0	1	0	1	0	0	1	0	1	0
486	2024/9/27 10:25:35	121秒	114.219.87.75(江苏-苏州)	2	4	3	2	3	1	3	2	2	1	0	1	1	3	3	1	0	1	0	1	1	1	1	2	1	3	1	0	1	0	0	0	1	0	0	0	1	0	1	0
487	2024/9/27 10:25:35	130秒	113.138.120.39(陕西-渭南)	2	5	4	4	5	2	1	1	1	1	0	1	1	2	3	1	1	0	0	1	1	2	1	2	1	1	1	0	1	0	0	1	0	0	1	0	1	0	1	0
488	2024/9/27 10:25:40	159秒	113.88.222.39(广东-深圳)	1	3	2	2	2	2	4	1	2	1	0	1	1	1	3	4	0	1	0	1	1	4	1	2	2	2	0	1	1	0	0	0	1	0	0	0	1	0	1	0
489	2024/9/27 10:25:45	148秒	117.172.61.90(四川-成都)	2	3	4	1	2	1	5	3	1	0	0	1	1	3	2	3	1	1	0	1	0	2	1	2	3	2	0	0	1	1	0	1	0	0	1	0	1	1	0	1
490	2024/9/27 10:28:05	120秒	223.64.155.10(江苏-无锡)	1	4	3	2	3	1	5	1	1	1	0	0	1	1	2	3	1	1	0	1	0	2	1	2	1	2	0	1	1	0	0	1	0	0	1	0	0	1	0	1
491	2024/9/27 10:28:05	161秒	180.127.152.146(江苏-连云港)	1	5	3	4	5	1	2	1	2	1	0	1	1	3	3	3	1	1	0	1	0	3	1	2	1	2	1	0	1	1	0	1	0	0	1	0	1	1	0	1
492	2024/9/27 10:28:06	148秒	49.85.137.29(江苏-泰州)	2	2	3	1	1	2	5	2	1	1	0	1	1	3	3	4	0	1	0	1	1	4	1	2	1	2	0	1	1	0	0	1	0	1	0	0	1	1	0	1
493	2024/9/27 10:28:06	148秒	117.173.84.76(四川-成都)	2	4	2	3	3	2	4	1	1	1	0	1	0	3	3	2	1	1	0	1	0	4	3	2	2	4	0	0	1	1	0	0	0	1	0	0	1	1	0	1
494	2024/9/27 10:28:06	156秒	180.127.217.209(江苏-连云港)	1	2	3	1	1	1	1	1	2	0	0	1	1	1	2	3	0	1	0	1	1	5	1	2	3	1	1	0	1	0	1	1	0	1	0	0	0	1	0	1
495	2024/9/27 10:28:06	105秒	112.19.228.234(四川-广安)	1	5	3	2	5	2	4	1	1	1	0	1	1	4	1	3	0	1	0	1	1	4	1	2	1	2	1	0	1	0	1	1	0	0	1	0	1	0	1	0
496	2024/9/27 10:28:08	151秒	182.121.64.129(河南-洛阳)	2	5	3	3	5	1	1	3	1	1	0	1	0	1	2	3	1	0	0	1	1	2	3	2	2	1	0	1	1	0	0	1	0	0	1	0	1	0	1	0
497	2024/9/27 10:28:11	127秒	117.174.12.42(四川-成都)	2	4	4	4	3	2	5	4	1	1	0	1	1	3	1	4	1	0	1	0	1	2	1	2	2	3	0	1	1	0	0	1	0	1	0	0	0	1	0	1
498	2024/9/27 10:30:18	111秒	113.117.83.56(广东-揭阳)	1	3	4	2	2	1	5	2	2	0	1	0	1	1	3	4	1	1	0	1	0	4	3	1	1	2	0	1	1	0	0	0	1	0	0	0	1	1	0	1
499	2024/9/27 10:30:18	157秒	223.107.130.177(江苏-盐城)	2	2	3	1	1	1	1	1	1	1	0	1	1	3	2	1	1	1	0	1	0	2	2	2	1	2	0	1	1	0	0	1	0	1	0	0	1	1	0	1
500	2024/9/27 10:30:18	104秒	59.174.224.106(湖北-武汉)	2	4	3	2	4	2	2	1	1	1	0	1	1	1	2	3	1	0	0	1	1	4	2	2	1	1	0	1	1	0	0	1	0	0	1	0	1	1	0	1
501	2024/9/27 10:30:18	106秒	27.25.237.158(湖北-鄂州)	2	4	2	3	4	2	3	2	1	0	1	0	1	1	3	2	0	1	0	1	1	3	2	2	1	1	0	1	1	0	0	1	0	1	0	0	1	0	1	0
502	2024/9/27 10:30:19	130秒	113.88.220.93(广东-深圳)	2	3	3	2	3	1	4	2	1	0	1	0	1	4	3	1	1	1	0	1	0	2	1	2	3	2	0	0	1	1	0	1	0	0	1	0	1	1	0	1
503	2024/9/27 10:30:19	117秒	39.67.236.82(山东-临沂)	2	4	4	2	5	1	3	1	2	1	0	1	1	2	3	1	0	1	0	1	1	2	1	2	3	1	0	1	1	0	0	1	0	1	0	0	1	1	0	1
504	2024/9/27 10:30:19	135秒	36.142.123.186(甘肃-未知)	1	3	2	2	2	2	5	2	1	1	0	1	1	4	2	2	1	0	1	0	1	5	1	1	3	1	0	0	1	1	0	1	0	1	0	0	1	1	0	1
505	2024/9/27 10:30:20	140秒	114.220.28.68(江苏-苏州)	2	3	3	1	2	1	4	4	1	1	0	1	1	3	3	4	0	1	0	1	1	1	1	2	1	2	0	0	1	1	0	0	0	1	0	0	1	1	0	1
506	2024/9/27 10:30:20	147秒	218.69.186.172(天津-天津)	1	2	2	1	1	1	3	4	1	1	0	1	0	4	2	4	1	0	1	0	1	1	1	2	2	1	0	0	1	1	0	1	0	1	0	0	1	0	1	0
507	2024/9/27 10:30:21	152秒	114.220.83.73(江苏-苏州)	2	5	4	3	5	1	2	2	1	0	1	0	1	4	3	3	0	1	0	1	1	2	3	2	1	2	1	0	1	0	0	1	0	1	0	0	1	1	0	1
508	2024/9/27 10:30:24	120秒	123.158.36.15(浙江-杭州)	2	3	3	2	2	2	2	4	1	0	0	1	1	4	3	1	1	1	0	1	0	1	3	2	1	1	0	1	0	1	0	1	0	1	0	0	1	1	0	1
509	2024/9/27 10:33:20	145秒	117.163.249.85(江西-新余)	1	5	3	3	5	2	4	3	2	0	0	1	1	4	3	3	1	1	0	1	0	1	1	1	2	3	0	0	1	1	0	0	1	0	0	0	0	1	0	1
510	2024/9/27 10:33:21	105秒	14.19.51.29(广东-广州)	2	2	2	1	1	1	3	3	1	1	0	1	1	3	2	4	0	1	0	1	1	1	1	1	2	2	0	1	1	0	0	1	0	1	0	0	1	1	0	1
511	2024/9/27 10:33:21	101秒	117.179.69.133(黑龙江-伊春)	2	3	2	1	2	1	4	1	2	0	1	0	1	4	1	3	0	1	0	1	1	2	3	1	1	3	0	0	1	1	0	1	0	0	1	0	1	1	0	1
512	2024/9/27 10:33:21	123秒	180.137.230.240(广西-河池)	1	4	3	3	5	1	1	4	1	1	0	1	0	4	3	5	0	1	0	1	1	3	3	2	1	2	0	1	1	0	0	0	1	0	0	0	0	1	0	1
513	2024/9/27 10:33:21	152秒	113.120.238.6(山东-潍坊)	1	5	2	5	5	1	4	3	1	1	0	1	0	4	2	1	1	1	0	1	0	4	1	2	2	3	0	1	1	0	0	1	0	0	1	0	1	0	1	0
514	2024/9/27 10:33:21	127秒	122.194.33.227(江苏-镇江)	2	2	3	1	1	1	2	1	1	0	1	0	1	4	1	1	1	0	1	0	1	3	1	2	2	4	0	1	1	0	0	0	1	0	1	0	1	1	0	1
515	2024/9/27 10:33:22	142秒	218.8.185.209(黑龙江-佳木斯)	2	5	3	2	5	2	2	4	1	0	1	0	1	4	3	2	0	1	0	1	1	3	1	2	2	3	0	1	1	0	0	0	1	0	1	0	1	1	0	1
516	2024/9/27 10:33:34	130秒	223.73.179.54(广东-云浮)	2	4	4	3	4	1	4	1	1	0	1	0	1	4	1	1	1	1	0	1	0	2	1	2	1	3	0	0	1	1	0	0	1	0	0	1	1	1	0	1
517	2024/9/27 10:35:04	102秒	101.85.94.42(上海-上海)	2	3	3	2	3	1	5	1	1	0	0	1	1	3	3	2	1	1	0	1	0	2	1	2	2	1	0	1	0	1	0	0	0	1	0	0	1	1	0	1
518	2024/9/27 10:35:04	131秒	14.19.8.212(广东-广州)	2	3	3	1	2	2	2	1	1	1	0	1	1	3	3	1	1	1	0	1	0	5	1	2	2	2	0	1	1	0	0	0	0	1	0	0	1	0	1	0
519	2024/9/27 10:35:04	144秒	117.174.26.34(四川-成都)	2	2	3	1	1	1	3	2	2	1	0	0	1	1	1	3	1	1	0	1	0	2	3	2	1	2	1	0	1	0	0	1	0	1	0	0	1	0	1	0
520	2024/9/27 10:35:04	124秒	39.185.104.49(浙江-宁波)	2	2	3	1	1	2	2	3	2	0	1	0	1	3	2	3	1	1	0	1	0	3	1	1	2	1	0	0	1	1	0	1	0	1	0	0	1	1	0	1
521	2024/9/27 10:35:04	160秒	171.11.19.160(河南-开封)	2	3	4	2	3	2	1	1	1	0	1	0	1	4	3	3	1	1	0	1	0	4	1	1	3	1	0	1	1	0	0	0	1	0	0	0	1	1	0	1
522	2024/9/27 10:35:05	145秒	120.239.180.43(广东-中山)	2	2	3	1	1	1	5	2	1	0	0	1	1	4	1	4	0	1	0	1	1	1	1	2	1	2	1	0	1	0	0	0	0	1	0	0	1	1	0	1
523	2024/9/27 10:35:05	112秒	222.247.135.0(湖南-长沙)	1	2	3	1	1	1	2	1	1	1	0	1	1	2	3	2	0	1	0	1	1	3	3	2	1	1	0	0	1	1	0	1	0	0	1	0	1	0	1	0
524	2024/9/27 10:35:05	109秒	112.37.154.157(山东-德州)	1	3	3	2	2	1	3	1	1	1	0	1	0	1	2	4	0	1	0	1	1	2	1	2	2	2	0	0	1	1	0	1	0	1	0	0	1	0	1	0
525	2024/9/27 10:35:05	159秒	123.52.33.74(河南-郑州)	1	5	3	4	5	1	1	4	2	1	0	1	1	3	2	2	1	0	1	0	1	4	1	1	1	2	0	1	1	0	0	0	1	0	1	0	1	1	0	1
526	2024/9/27 10:35:05	103秒	221.221.66.188(北京-北京)	2	2	3	1	1	2	4	2	1	1	0	1	0	1	3	2	1	1	0	0	1	1	1	1	1	3	0	0	1	1	0	0	1	0	0	0	1	1	0	1
527	2024/9/27 10:37:36	158秒	221.197.193.64(天津-天津)	1	5	3	4	5	1	3	1	1	1	0	1	1	3	3	3	1	0	1	0	1	2	3	2	2	2	1	0	1	1	0	1	0	1	0	0	1	1	0	1
528	2024/9/27 10:37:37	138秒	121.204.51.101(福建-福州)	1	3	3	2	2	1	4	1	1	0	1	0	1	4	2	1	1	0	1	0	1	2	1	2	2	2	1	0	1	1	0	1	0	0	1	0	1	1	0	1
529	2024/9/27 10:37:37	155秒	14.212.107.34(广东-佛山)	1	5	2	2	5	2	2	2	1	0	1	0	1	3	1	2	1	1	0	1	0	3	1	2	3	4	0	1	1	0	0	0	1	0	0	0	1	1	0	1
530	2024/9/27 10:37:38	120秒	183.211.101.196(江苏-连云港)	1	3	3	2	2	2	4	1	1	0	1	0	1	3	1	4	1	1	0	1	0	1	1	1	3	2	0	1	1	0	0	1	0	0	1	0	0	1	0	1
531	2024/9/27 10:37:38	132秒	117.174.29.22(四川-成都)	2	3	3	2	2	2	2	1	1	1	0	0	1	1	3	1	1	0	1	0	1	2	1	1	1	1	0	1	0	1	0	1	0	1	0	0	0	1	0	1
532	2024/9/27 10:37:38	134秒	222.94.211.169(江苏-南京)	1	2	3	1	1	1	1	1	1	0	1	0	1	3	1	1	0	1	0	1	1	1	1	2	4	1	0	0	1	1	0	1	0	0	1	0	0	1	1	0
533	2024/9/27 10:37:39	123秒	122.158.198.5(黑龙江-绥化)	2	5	4	3	5	1	5	2	1	0	1	0	1	1	1	3	1	1	0	1	0	1	1	2	3	1	0	1	1	0	0	1	0	0	1	0	0	1	0	1
534	2024/9/27 10:40:21	139秒	101.87.28.29(上海-上海)	1	4	3	2	5	2	1	1	1	0	1	0	1	1	3	2	1	1	0	1	0	3	1	1	2	2	0	1	0	1	0	1	0	1	0	0	0	1	1	0
535	2024/9/27 10:40:21	112秒	222.94.235.214(江苏-南京)	2	4	2	4	4	1	3	2	2	0	0	1	1	3	1	2	1	0	1	0	1	3	1	2	1	2	1	0	1	1	0	0	0	1	0	0	1	1	0	1
536	2024/9/27 10:40:21	113秒	222.95.139.207(江苏-南京)	1	3	2	2	2	2	2	1	2	1	0	0	1	1	3	1	1	0	1	0	1	3	1	1	2	1	1	0	1	0	0	1	0	0	1	0	1	1	0	1
537	2024/9/27 10:40:22	129秒	39.163.141.178(河南-商丘)	2	2	4	1	1	2	1	4	1	1	0	0	1	4	3	4	1	1	0	1	0	4	1	2	2	2	0	1	1	0	0	1	0	0	1	0	1	1	0	1
538	2024/9/27 10:40:22	107秒	113.26.217.178(山西-吕梁)	2	4	3	3	4	1	2	4	1	0	1	0	1	3	3	5	0	1	0	1	1	3	1	2	1	1	1	0	1	0	0	1	0	0	1	0	1	0	1	0
539	2024/9/27 10:40:22	119秒	183.53.174.252(广东-珠海)	1	5	3	2	5	1	1	1	2	1	0	1	1	4	3	2	1	1	0	1	0	2	1	1	2	1	0	0	1	1	0	0	0	1	0	0	1	1	0	1
540	2024/9/27 10:40:23	134秒	112.40.127.232(辽宁-鞍山)	2	4	3	2	3	1	5	2	2	1	0	1	0	4	3	3	1	1	0	1	0	2	1	2	2	2	0	1	0	1	0	0	0	1	0	0	1	1	0	1
541	2024/9/27 10:40:23	134秒	61.243.238.55(吉林-延边)	2	4	2	4	4	2	5	4	1	1	0	0	1	4	1	1	1	0	1	0	1	2	1	2	2	2	1	0	1	0	0	1	0	1	0	0	1	1	0	1
542	2024/9/27 10:40:23	136秒	221.210.255.13(黑龙江-鸡西)	1	3	3	1	3	2	1	2	1	0	1	0	1	4	3	5	1	1	0	1	0	4	1	2	1	1	0	1	1	0	0	1	0	1	0	0	1	0	1	0
543	2024/9/27 10:40:23	103秒	119.135.3.239(广东-湛江)	2	4	4	2	4	2	4	1	1	1	0	1	0	4	3	2	0	1	0	1	1	3	1	2	2	1	0	1	0	1	0	1	0	0	1	0	1	1	0	1
544	2024/9/27 10:40:27	149秒	121.27.143.44(河北-邢台)	2	3	4	1	3	1	1	1	2	1	0	1	0	3	4	3	1	0	0	1	1	4	1	1	3	2	0	1	1	0	0	0	1	0	0	1	1	1	0	1
545	2024/9/27 10:42:06	139秒	61.149.238.103(北京-北京)	1	3	3	1	2	2	5	4	1	1	0	1	0	4	3	2	1	1	0	1	0	4	1	1	1	3	0	1	1	0	0	1	0	1	0	0	1	0	1	0
546	2024/9/27 10:42:07	112秒	120.235.26.101(广东-梅州)	2	2	4	1	1	1	2	4	1	0	0	1	1	4	2	1	1	1	0	1	0	3	1	2	2	2	0	1	0	1	0	0	1	0	0	0	0	1	0	1
547	2024/9/27 10:42:07	113秒	113.248.243.203(重庆-重庆)	1	2	4	1	1	1	3	2	1	0	0	1	1	1	1	2	1	1	0	1	0	2	1	2	1	3	0	1	1	0	0	1	0	0	1	0	1	0	1	0
548	2024/9/27 10:42:07	103秒	220.162.24.136(福建-泉州)	2	3	4	1	3	2	5	3	1	0	0	1	1	2	1	1	0	1	0	1	1	1	1	2	3	1	1	0	1	0	0	1	0	0	1	0	1	1	0	1
549	2024/9/27 10:42:07	152秒	125.106.80.191(浙江-衢州)	2	2	3	1	1	1	3	2	1	1	0	0	1	4	1	1	0	1	0	1	1	2	3	2	2	3	0	0	1	1	0	1	0	1	0	0	1	1	0	1
550	2024/9/27 10:42:09	119秒	114.226.116.126(江苏-常州)	2	3	3	2	2	1	4	1	1	0	0	1	1	3	3	2	1	1	0	1	0	4	1	2	4	2	0	1	1	0	0	1	0	0	1	0	0	1	0	1
551	2024/9/27 10:44:59	154秒	27.43.121.106(广东-韶关)	1	3	3	2	3	1	3	4	1	1	0	0	1	3	3	3	1	0	1	0	1	2	1	2	2	2	1	0	1	0	0	1	0	1	0	0	1	1	0	1
552	2024/9/27 10:44:59	108秒	171.35.113.149(江西-上饶)	2	3	3	2	3	1	3	1	1	1	0	1	1	2	3	4	1	1	0	1	0	1	3	2	3	2	1	0	1	0	1	1	0	0	1	0	1	1	0	1
553	2024/9/27 10:44:59	134秒	112.0.5.4(江苏-盐城)	1	3	4	1	2	1	2	2	1	0	1	0	1	3	3	3	1	1	0	1	0	4	3	1	4	2	1	0	1	0	0	1	0	1	0	0	1	1	0	1
554	2024/9/27 10:44:59	144秒	171.37.26.246(广西-南宁)	1	5	3	2	5	2	5	1	1	1	0	1	1	3	3	2	1	1	0	1	0	3	1	2	4	1	0	1	0	1	0	1	0	1	0	0	1	1	0	1
555	2024/9/27 10:44:59	110秒	218.20.5.74(广东-广州)	1	2	4	1	1	1	1	4	1	1	0	1	1	1	2	5	1	1	0	1	0	3	1	1	2	3	0	1	1	0	0	0	1	0	0	0	1	0	1	0
556	2024/9/27 10:45:00	123秒	182.127.193.192(河南-驻马店)	2	4	3	3	3	2	3	1	1	0	1	0	1	3	3	3	1	0	1	0	1	3	1	1	1	1	0	1	1	0	0	1	0	1	0	0	1	1	0	1
557	2024/9/27 10:45:01	152秒	43.225.208.214(黑龙江-哈尔滨)	2	5	2	5	5	1	3	2	1	1	0	1	1	4	3	2	1	0	1	0	1	2	1	1	2	1	0	1	1	0	0	1	0	0	1	0	1	0	1	0
558	2024/9/27 10:45:01	127秒	119.180.28.26(山东-烟台)	2	3	4	2	2	2	5	3	1	0	1	0	1	3	2	2	0	1	0	1	1	2	1	2	1	2	0	1	1	0	0	1	0	1	0	0	0	1	0	1
559	2024/9/27 10:47:04	121秒	120.225.23.11(山东-济南)	1	4	4	2	4	1	2	1	1	0	0	1	1	4	2	3	1	1	0	1	0	4	1	2	2	1	0	1	1	0	0	1	0	1	0	0	1	1	0	1
560	2024/9/27 10:47:04	144秒	61.243.239.77(吉林-延边)	2	5	3	3	5	1	5	1	2	1	0	1	0	4	2	5	1	0	1	0	1	5	1	2	1	1	1	0	1	0	0	1	0	1	0	0	1	0	1	0
561	2024/9/27 10:47:05	138秒	117.175.186.7(四川-成都)	1	5	2	2	5	1	5	2	1	1	0	1	0	2	1	1	0	1	0	1	1	3	1	2	2	4	0	1	1	0	0	1	0	0	1	0	0	1	0	1
562	2024/9/27 10:47:06	113秒	119.191.0.175(山东-潍坊)	1	5	3	3	5	2	4	2	2	1	0	1	1	4	1	2	1	0	0	1	1	3	1	2	3	1	0	1	1	0	0	0	0	1	0	0	1	1	0	1
563	2024/9/27 10:47:06	107秒	120.225.2.206(山东-济南)	2	5	3	2	5	1	1	2	2	0	1	0	1	3	2	2	1	0	1	0	1	3	1	1	2	2	0	0	1	1	0	1	0	0	1	0	1	1	0	1
564	2024/9/27 10:47:06	124秒	42.203.139.131(辽宁-辽阳)	1	4	2	4	4	2	2	2	1	1	0	1	1	4	3	5	0	1	0	1	1	2	1	2	3	2	0	1	1	0	0	1	0	1	0	0	1	0	1	0
565	2024/9/27 10:49:41	138秒	112.40.37.116(辽宁-营口)	2	5	4	2	5	1	2	1	1	1	0	1	1	3	3	5	1	0	1	0	1	4	3	1	4	2	0	0	1	1	0	1	0	0	1	0	1	1	0	1
566	2024/9/27 10:49:41	120秒	120.235.28.103(广东-梅州)	2	2	4	1	1	1	5	2	2	1	0	1	0	1	3	2	0	1	0	1	1	4	3	1	3	2	0	1	0	1	0	1	0	1	0	0	0	1	0	1
567	2024/9/27 10:49:42	104秒	113.249.183.188(重庆-重庆)	2	2	3	1	1	2	1	2	1	0	0	1	1	4	3	4	1	1	0	1	0	2	3	2	2	2	0	1	1	0	0	1	0	0	1	0	1	0	1	0
568	2024/9/27 10:49:42	149秒	122.156.150.127(黑龙江-黑河)	2	2	3	1	1	2	5	3	1	1	0	1	1	3	1	2	1	1	0	1	0	3	1	2	1	1	1	0	1	0	0	1	0	1	0	0	1	1	0	1
569	2024/9/27 10:49:42	125秒	42.225.222.189(河南-商丘)	2	2	3	1	1	2	5	3	1	0	1	0	1	4	2	2	1	0	1	0	1	1	1	2	1	1	1	0	1	0	0	0	1	0	0	0	1	1	0	1
570	2024/9/27 10:49:43	149秒	110.181.12.46(山西-大同)	1	2	4	1	1	2	2	1	1	1	0	0	1	1	1	1	1	1	0	1	0	2	1	2	1	2	1	0	1	0	0	1	0	1	0	0	1	1	0	1
571	2024/9/27 10:52:28	120秒	223.73.27.127(广东-汕尾)	2	2	3	1	1	1	1	2	2	0	1	0	1	4	3	2	0	1	0	1	1	4	1	1	1	2	0	1	1	0	0	1	0	0	1	0	0	1	0	1
572	2024/9/27 10:52:28	101秒	144.52.199.33(山东-济宁)	1	3	3	1	3	1	3	1	1	0	1	0	1	1	3	5	0	1	0	1	1	3	3	2	1	2	1	0	1	0	0	0	0	1	0	0	1	1	0	1
573	2024/9/27 10:52:28	102秒	58.63.3.193(广东-广州)	2	4	4	3	3	2	4	1	1	0	1	0	1	3	1	1	1	1	0	1	0	3	1	1	3	1	0	1	1	0	0	1	0	1	0	0	1	1	0	1
574	2024/9/27 10:52:28	154秒	221.209.185.56(黑龙江-大庆)	2	3	3	1	2	1	1	1	2	0	1	0	1	1	1	4	1	1	0	1	0	1	1	2	2	2	0	0	1	1	0	1	0	0	1	0	1	0	1	0
575	2024/9/27 10:52:29	109秒	106.35.11.8(内蒙古-乌兰察布)	2	3	2	2	2	2	3	3	1	0	1	0	1	1	3	2	1	1	0	1	0	3	3	2	2	2	1	0	1	1	0	0	1	0	1	0	1	0	1	0
576	2024/9/27 10:52:29	135秒	221.202.140.106(辽宁-锦州)	1	2	4	1	1	1	5	3	2	1	0	0	1	3	3	2	1	1	0	1	0	5	1	2	2	1	1	0	1	0	0	1	0	0	1	0	1	1	0	1
577	2024/9/27 10:52:29	140秒	39.163.156.130(河南-商丘)	1	2	3	1	1	2	5	1	2	1	0	1	1	3	3	2	1	1	0	1	0	4	3	2	1	2	1	0	1	0	0	1	0	1	0	0	1	0	1	0
578	2024/9/27 10:52:29	122秒	221.209.231.11(黑龙江-大庆)	1	3	3	2	3	2	2	1	1	0	0	1	1	4	2	1	1	1	0	1	0	2	1	2	4	4	0	1	1	0	0	1	0	0	1	0	1	1	0	1
579	2024/9/27 10:55:35	107秒	211.97.109.215(福建-福州)	2	3	3	1	3	1	1	2	1	1	0	1	1	3	2	1	1	1	0	1	0	2	1	2	2	1	0	1	1	0	0	1	0	1	0	0	1	0	1	0
580	2024/9/27 10:55:35	159秒	123.168.71.189(山东-青岛)	1	2	4	1	1	1	1	1	1	1	0	1	1	3	3	1	1	1	0	1	0	3	1	2	2	1	0	1	1	0	0	1	0	0	1	0	1	1	0	1
581	2024/9/27 10:55:36	151秒	120.235.29.120(广东-梅州)	1	5	3	2	5	1	4	4	2	0	0	1	1	4	3	1	1	0	1	0	1	4	1	2	2	1	0	0	1	1	0	1	0	0	1	0	1	1	0	1
582	2024/9/27 10:55:36	106秒	120.229.253.196(广东-汕头)	2	2	4	1	1	2	3	1	1	1	0	1	1	4	2	3	1	1	0	0	1	5	3	1	2	2	1	0	1	0	0	0	1	0	0	0	0	1	0	1
583	2024/9/27 10:55:36	104秒	106.114.233.38(河北-石家庄)	1	3	2	2	3	1	3	1	1	1	0	1	1	4	3	3	0	1	0	1	1	2	3	2	2	2	0	1	1	0	0	0	1	0	1	0	1	1	0	1
584	2024/9/27 10:55:37	133秒	117.81.215.63(江苏-苏州)	2	3	3	2	2	1	5	4	1	1	0	1	1	4	3	2	1	0	0	1	1	3	3	2	2	2	1	0	1	0	0	1	0	1	0	0	1	1	0	1
585	2024/9/27 10:55:37	134秒	36.159.143.193(安徽-阜阳)	1	2	2	1	1	1	2	1	1	0	0	1	1	4	1	2	1	0	0	1	1	4	3	2	1	2	1	0	1	0	0	0	1	0	0	0	1	0	1	0
586	2024/9/27 10:58:16	151秒	123.168.73.114(山东-青岛)	2	5	2	3	5	2	1	1	1	0	1	0	1	4	2	4	1	0	0	1	1	3	3	2	2	1	0	1	1	0	0	0	1	0	0	0	1	0	1	0
587	2024/9/27 10:58:17	146秒	14.212.182.87(广东-佛山)	1	3	3	2	3	2	2	2	1	0	1	0	1	4	1	2	1	0	1	0	1	3	1	2	2	2	1	0	1	0	0	1	0	1	0	0	1	1	0	1
588	2024/9/27 10:58:17	145秒	113.237.159.16(辽宁-鞍山)	2	4	4	3	5	2	5	1	1	0	1	0	1	1	3	2	1	0	0	1	1	3	1	2	2	3	0	0	1	1	0	0	0	1	0	0	1	1	0	1
589	2024/9/27 10:58:17	136秒	101.26.29.146(河北-邯郸)	2	3	4	1	2	2	5	1	1	0	1	0	1	4	3	2	0	1	0	1	1	2	1	2	1	2	0	1	0	1	0	0	1	0	0	1	1	1	0	1
590	2024/9/27 10:58:18	138秒	221.211.198.15(黑龙江-大庆)	2	5	4	2	5	1	2	3	1	1	0	1	0	4	2	3	1	1	0	0	1	3	1	2	1	4	1	0	1	1	0	1	0	1	0	0	1	0	1	0
591	2024/9/27 10:58:26	126秒	183.128.56.33(浙江-杭州)	1	3	3	2	2	1	2	3	1	1	0	0	1	1	3	5	1	1	0	1	0	2	1	2	4	2	0	1	1	0	0	1	0	1	0	0	1	1	0	1
592	2024/9/27 10:58:27	131秒	39.84.191.16(山东-临沂)	2	2	4	1	1	1	5	1	1	1	0	1	1	4	1	2	1	1	0	1	0	3	1	2	1	2	1	0	1	0	0	0	1	0	0	1	1	1	0	1
593	2024/9/27 11:01:08	136秒	171.8.243.30(河南-郑州)	1	3	2	2	3	2	2	3	2	1	0	1	1	4	2	1	1	1	0	1	0	2	1	2	1	1	1	0	1	0	0	0	1	0	1	0	1	1	0	1
594	2024/9/27 11:01:08	122秒	49.87.209.205(江苏-淮安)	2	5	3	3	5	1	5	2	1	1	0	1	1	4	3	3	0	1	0	1	1	2	1	2	2	2	0	0	1	1	0	0	0	1	0	0	1	1	0	1
595	2024/9/27 11:01:08	151秒	124.229.113.62(湖南-岳阳)	2	2	3	1	1	1	4	2	1	0	0	1	1	1	3	3	0	1	0	1	1	1	1	2	2	2	0	1	0	1	0	1	0	1	0	0	0	1	0	1
596	2024/9/27 11:01:08	109秒	36.159.143.115(安徽-阜阳)	2	3	4	2	3	1	4	2	1	0	1	0	1	3	3	3	1	0	1	0	1	3	3	2	2	4	0	1	1	0	0	0	1	0	1	0	1	0	1	0
597	2024/9/27 11:01:08	108秒	221.211.120.70(黑龙江-伊春)	2	4	4	4	5	1	2	1	1	1	0	1	1	1	1	2	1	0	1	0	1	3	1	1	2	1	0	1	0	1	0	1	0	1	0	0	1	1	0	1
598	2024/9/27 11:01:09	141秒	110.179.120.198(山西-太原)	2	3	3	2	2	1	2	2	1	0	1	0	1	2	3	1	1	1	0	1	0	5	1	2	1	2	0	1	1	0	0	1	0	1	0	0	1	1	0	1
599	2024/9/27 11:01:09	155秒	171.13.22.173(河南-开封)	1	5	3	2	5	1	3	2	1	1	0	0	1	4	3	4	0	1	0	1	1	3	1	2	1	3	0	0	1	1	0	0	1	0	0	0	1	1	0	1
600	2024/9/27 11:01:09	109秒	125.69.10.183(四川-成都)	2	5	3	4	5	1	2	2	1	1	0	1	0	1	3	3	1	1	0	1	0	3	1	2	2	3	0	1	0	1	0	0	0	1	0	0	1	0	1	0
601	2024/9/27 11:01:11	149秒	182.84.181.244(江西-赣州)	1	5	3	2	5	2	1	2	1	0	1	0	1	3	1	1	1	1	0	1	0	4	3	1	2	1	0	1	1	0	0	1	0	0	1	0	1	0	1	0
602	2024/9/27 11:03:56	159秒	117.183.51.29(广西-柳州)	1	3	4	2	2	1	3	4	1	0	1	0	1	4	3	1	1	0	1	0	1	3	1	2	2	2	0	0	1	1	0	1	0	0	1	0	0	1	0	1
603	2024/9/27 11:03:56	108秒	125.122.80.99(浙江-杭州)	2	4	2	4	5	2	1	3	1	0	1	0	1	2	3	1	1	1	0	1	0	5	1	2	2	2	0	0	1	1	0	1	0	1	0	0	1	0	1	0
604	2024/9/27 11:03:56	121秒	117.82.53.101(江苏-苏州)	1	2	3	1	1	1	3	1	1	1	0	1	0	1	2	2	0	1	0	1	1	1	1	2	1	2	0	1	1	0	0	1	0	1	0	0	1	1	0	1
605	2024/9/27 11:03:57	107秒	112.65.87.33(上海-上海)	2	3	2	2	2	1	3	3	1	1	0	1	1	4	2	4	1	0	1	0	1	3	3	2	3	1	0	0	1	1	0	1	0	1	0	0	1	0	1	0
606	2024/9/27 11:03:57	151秒	111.197.250.228(北京-北京)	2	4	4	3	5	1	4	2	1	1	0	1	1	3	2	1	1	0	1	0	1	2	2	2	2	1	0	1	1	0	0	1	0	1	0	0	1	0	1	0
607	2024/9/27 11:03:57	157秒	183.197.66.2(河北-沧州)	2	2	4	1	1	1	1	4	1	0	0	1	1	3	3	2	1	1	0	1	0	1	1	2	1	2	0	1	1	0	0	1	0	0	1	0	1	0	1	0
608	2024/9/27 11:03:57	155秒	112.42.18.171(辽宁-大连)	2	2	3	1	1	1	4	2	1	1	0	1	1	4	2	2	1	0	1	0	1	1	1	1	3	1	0	1	1	0	0	1	0	0	1	0	1	0	1	0
609	2024/9/27 11:03:58	109秒	39.172.1.192(浙江-嘉兴)	1	2	3	1	1	1	2	2	1	1	0	0	1	2	3	2	1	1	0	1	0	2	1	2	2	1	0	1	1	0	0	1	0	0	1	0	1	1	0	1
610	2024/9/27 11:03:58	122秒	222.162.70.42(吉林-延边)	2	2	3	1	1	1	4	3	1	1	0	1	1	1	3	3	1	1	0	1	0	2	1	2	2	2	0	0	1	1	0	0	1	0	1	0	1	1	0	1
611	2024/9/27 11:03:58	107秒	121.17.109.6(河北-衡水)	1	2	2	1	1	1	1	1	2	1	0	1	1	4	1	1	1	1	0	1	0	2	1	2	2	1	0	1	1	0	0	1	0	0	1	0	1	0	1	0
612	2024/9/27 11:03:58	130秒	183.156.33.89(浙江-杭州)	2	2	3	1	1	2	3	1	2	0	1	0	1	4	3	2	0	1	0	1	1	2	1	2	1	4	0	1	1	0	0	0	1	0	1	0	1	1	0	1
613	2024/9/27 11:04:01	134秒	183.165.199.250(安徽-滁州)	2	5	4	2	5	1	2	3	2	1	0	0	1	1	2	3	1	1	0	1	0	3	1	1	1	2	0	0	1	1	0	0	0	1	0	0	1	0	1	0
614	2024/9/27 11:07:01	119秒	119.183.103.121(山东-日照)	2	5	3	2	5	2	2	1	1	1	0	1	1	3	2	2	1	1	0	1	0	4	1	2	2	1	0	1	0	1	0	1	0	1	0	0	1	1	0	1
615	2024/9/27 11:07:01	108秒	114.227.118.126(江苏-常州)	2	4	3	3	4	2	1	4	1	1	0	1	0	4	2	3	1	1	0	1	0	5	3	2	2	3	0	1	1	0	0	1	0	0	1	0	1	1	0	1
616	2024/9/27 11:07:01	127秒	120.239.189.182(广东-清远)	1	4	2	4	4	2	3	2	2	1	0	1	1	1	3	1	1	0	1	0	1	3	3	2	1	2	0	1	1	0	0	1	0	1	0	0	1	0	1	0
617	2024/9/27 11:07:01	130秒	125.71.162.88(四川-成都)	2	3	3	2	2	2	1	1	2	1	0	0	1	3	3	1	0	1	0	1	1	2	1	2	2	1	0	1	1	0	0	1	0	1	0	0	1	1	0	1
618	2024/9/27 11:07:01	135秒	144.255.68.35(山东-潍坊)	1	3	3	2	3	1	5	1	2	1	0	1	1	4	3	1	1	1	0	1	0	3	1	2	2	2	1	0	1	0	1	1	0	1	0	0	1	0	1	0
619	2024/9/27 11:07:01	111秒	39.84.60.126(山东-临沂)	2	5	4	2	5	1	5	4	2	0	0	1	1	1	3	1	1	1	0	0	1	2	3	1	2	2	1	0	1	0	0	1	0	0	1	0	1	1	0	1
620	2024/9/27 11:07:02	120秒	113.90.85.204(广东-深圳)	1	3	4	1	2	1	2	1	1	0	1	0	1	4	3	3	1	1	0	1	0	4	3	2	3	2	1	0	1	1	0	1	0	0	1	0	1	0	1	0
621	2024/9/27 11:07:03	126秒	183.157.69.81(浙江-杭州)	2	4	4	2	5	2	1	3	1	0	1	0	1	3	2	3	1	1	0	1	0	3	1	2	3	2	1	0	1	0	0	1	0	0	1	0	1	1	0	1
622	2024/9/27 11:07:25	153秒	112.41.54.3(辽宁-沈阳)	1	4	3	2	4	1	1	4	1	0	0	1	1	1	3	3	1	0	1	0	1	5	1	2	3	3	0	1	0	1	0	0	1	0	0	0	1	1	0	1
623	2024/9/27 11:08:49	142秒	183.157.81.25(浙江-杭州)	1	5	2	2	5	2	2	2	1	1	0	1	0	3	1	5	1	0	0	1	1	4	3	2	2	3	1	0	1	0	0	1	0	0	1	0	1	0	1	0
624	2024/9/27 11:08:49	106秒	182.88.121.84(广西-南宁)	1	2	3	1	1	2	5	3	1	1	0	1	1	1	2	2	1	1	0	1	0	3	3	2	2	2	0	1	1	0	0	1	0	1	0	0	1	0	1	0
625	2024/9/27 11:08:49	147秒	171.14.76.12(河南-濮阳)	1	5	3	5	5	1	3	2	2	1	0	1	1	4	3	2	0	1	0	1	1	4	3	2	2	1	1	0	1	0	1	1	0	0	1	0	1	1	0	1
626	2024/9/27 11:08:50	119秒	112.0.18.13(江苏-盐城)	1	4	3	2	4	2	3	1	2	0	1	0	1	1	3	2	0	1	0	1	1	2	1	1	3	1	0	1	1	0	0	1	0	0	1	0	1	0	1	0
627	2024/9/27 11:08:50	141秒	123.168.86.162(山东-青岛)	1	2	4	1	1	2	5	1	1	0	1	0	1	3	3	3	0	1	0	1	1	1	3	2	1	2	1	0	1	1	0	1	0	0	1	0	1	1	0	1
628	2024/9/27 11:08:51	147秒	180.140.28.180(广西-贵港)	1	3	3	2	2	1	1	1	2	1	0	1	0	4	3	3	1	1	0	1	0	2	3	1	1	2	0	1	1	0	0	1	0	0	1	0	0	1	0	1
629	2024/9/27 11:10:29	123秒	114.82.26.96(上海-上海)	2	4	3	4	5	2	3	2	1	0	1	0	1	1	2	4	1	1	0	1	0	1	1	2	2	4	0	0	1	1	0	1	0	0	1	0	1	1	0	1
630	2024/9/27 11:10:29	143秒	113.94.68.151(广东-茂名)	2	5	3	3	5	2	2	1	1	0	1	0	1	4	3	3	0	1	0	1	1	4	3	2	3	3	0	0	1	1	0	0	0	1	0	0	1	1	0	1
631	2024/9/27 11:10:29	125秒	113.251.156.100(重庆-重庆)	2	5	4	3	5	2	2	2	1	0	0	1	1	1	2	2	0	1	0	1	1	1	1	2	1	2	1	0	1	0	0	0	1	0	0	0	1	1	0	1
632	2024/9/27 11:10:29	124秒	222.217.53.110(广西-柳州)	1	3	4	2	2	1	2	2	1	1	0	1	1	3	1	4	1	1	0	1	0	3	3	2	2	2	1	0	1	1	0	1	0	1	0	0	1	1	0	1
633	2024/9/27 11:10:29	143秒	116.208.105.163(湖北-襄阳)	2	2	4	1	1	1	3	2	1	0	0	1	1	4	2	2	1	0	1	0	1	1	3	1	2	2	0	1	1	0	0	1	0	0	1	0	1	0	1	0
634	2024/9/27 11:10:29	140秒	60.169.98.115(安徽-芜湖)	2	5	3	2	5	1	2	1	1	0	0	1	1	4	2	2	0	1	0	1	1	2	1	2	2	2	0	1	1	0	0	1	0	1	0	0	1	1	0	1
635	2024/9/27 11:10:30	127秒	223.65.147.220(江苏-南京)	2	2	2	1	1	2	2	1	1	1	0	1	1	4	3	2	1	0	1	0	1	4	1	2	2	1	0	1	1	0	0	1	0	0	1	0	1	0	1	0
636	2024/9/27 11:10:30	143秒	101.31.142.54(河北-沧州)	2	4	3	3	3	2	1	1	1	0	1	0	1	1	1	3	0	1	0	1	1	1	1	2	2	4	1	0	1	0	1	1	0	0	1	0	1	0	1	0
637	2024/9/27 11:10:30	131秒	14.124.75.44(广东-河源)	2	4	2	3	4	1	3	1	1	1	0	1	0	4	2	3	1	1	0	0	1	4	1	2	2	3	0	1	1	0	0	1	0	0	1	0	1	0	1	0
638	2024/9/27 11:10:34	113秒	111.18.165.18(陕西-宝鸡)	2	2	3	1	1	1	1	1	1	0	0	1	1	1	3	1	1	1	0	1	0	5	1	2	4	3	1	0	1	1	0	0	1	0	0	1	1	1	0	1
639	2024/9/27 11:10:42	154秒	60.15.149.123(黑龙江-绥化)	2	2	4	1	1	2	5	1	1	1	0	1	0	3	1	4	1	1	0	1	0	1	1	2	1	2	1	0	1	0	0	0	0	1	0	0	1	0	1	0
640	2024/9/27 11:13:09	141秒	114.105.26.231(安徽-蚌埠)	1	2	3	1	1	2	3	1	1	0	1	0	1	4	2	3	1	1	0	1	0	4	1	2	2	1	1	0	1	1	0	1	0	1	0	0	1	0	1	0
641	2024/9/27 11:13:09	114秒	27.25.6.84(湖北-荆门)	2	5	3	5	5	1	2	2	2	1	0	1	0	1	3	3	1	1	0	0	1	1	1	1	1	2	0	1	1	0	0	0	1	0	0	0	0	1	0	1
642	2024/9/27 11:13:09	127秒	111.179.155.63(湖北-黄冈)	1	5	4	3	5	2	5	2	1	0	1	0	1	4	3	1	0	1	0	1	1	3	1	2	1	2	0	1	0	1	0	0	0	1	0	0	1	0	1	0
643	2024/9/27 11:13:10	101秒	36.157.204.36(湖南-长沙)	1	4	3	4	4	2	1	3	2	0	1	0	1	3	2	2	0	1	0	1	1	3	1	2	2	2	1	0	1	0	1	0	1	0	0	1	1	1	0	1
644	2024/9/27 11:13:10	132秒	58.214.221.55(江苏-无锡)	1	4	3	3	4	2	3	1	1	1	0	1	1	4	2	3	1	0	1	0	1	3	1	2	2	3	0	0	1	1	0	0	0	1	0	0	0	1	1	0
645	2024/9/27 11:13:10	133秒	183.202.122.180(山西-朔州)	2	3	2	1	3	1	2	2	1	0	1	0	1	4	1	4	0	1	0	1	1	2	1	2	1	1	0	0	1	1	0	1	0	1	0	0	1	0	1	0
646	2024/9/27 11:13:10	104秒	183.93.182.167(湖北-孝感)	1	4	3	2	4	1	2	1	2	0	0	1	1	4	2	2	1	0	1	0	1	5	3	2	2	2	1	0	1	0	0	1	0	1	0	0	1	0	1	0
647	2024/9/27 11:13:11	159秒	113.90.0.137(广东-深圳)	1	2	3	1	1	2	3	2	1	0	1	0	1	1	2	2	0	1	0	1	1	4	1	2	1	1	0	0	1	1	0	1	0	0	1	0	1	1	0	1
648	2024/9/27 11:15:28	149秒	117.154.121.250(湖北-襄阳)	1	2	3	1	1	2	2	1	2	0	1	0	1	1	3	2	1	1	0	1	0	4	1	2	2	1	0	0	1	1	0	1	0	0	1	0	1	1	0	1
649	2024/9/27 11:15:28	120秒	117.152.102.59(湖北-武汉)	1	4	3	3	3	2	2	3	1	0	1	0	1	4	3	2	0	1	0	1	1	1	1	2	4	2	0	1	1	0	0	0	1	0	0	0	1	0	1	0
650	2024/9/27 11:15:28	128秒	111.199.188.146(北京-北京)	1	3	4	2	3	2	3	1	1	0	1	0	1	4	2	2	1	0	1	0	1	3	3	2	4	1	1	0	1	0	1	1	0	1	0	0	1	0	1	0
651	2024/9/27 11:15:28	154秒	110.52.26.66(湖南-益阳)	2	5	3	3	5	2	5	3	1	1	0	1	1	4	3	2	1	0	0	1	1	2	3	2	1	3	0	1	1	0	0	1	0	0	1	0	0	1	0	1
652	2024/9/27 11:15:29	132秒	171.213.0.164(四川-成都)	2	2	3	1	1	2	2	1	1	0	0	1	1	3	3	3	1	0	0	1	1	2	1	2	1	2	1	0	1	0	0	0	1	0	0	0	1	1	0	1
653	2024/9/27 11:15:29	116秒	61.181.206.164(天津-天津)	1	2	3	1	1	2	2	1	1	1	0	1	0	3	3	1	1	1	0	1	0	4	1	2	1	2	0	1	1	0	0	1	0	0	1	0	0	1	0	1
654	2024/9/27 11:15:29	130秒	116.25.239.46(广东-深圳)	2	4	3	2	3	1	5	2	1	0	0	1	1	1	3	3	0	1	0	1	1	4	1	2	1	1	0	1	1	0	0	1	0	1	0	0	1	1	0	1
655	2024/9/27 11:15:29	129秒	39.185.199.16(浙江-宁波)	1	2	4	1	1	1	4	2	2	0	1	0	1	1	2	3	1	0	1	0	1	2	1	2	2	1	1	0	1	0	0	0	0	1	0	0	1	0	1	0
656	2024/9/27 11:15:34	148秒	113.245.35.1(湖南-湘潭)	1	3	3	2	2	2	5	1	1	1	0	1	0	4	3	1	0	1	0	1	1	2	3	1	2	2	0	1	1	0	0	1	0	0	1	0	1	1	0	1
657	2024/9/27 11:17:38	143秒	116.149.244.84(安徽-亳州)	2	4	4	2	4	2	5	2	1	0	1	0	1	3	2	5	1	1	0	1	0	2	3	2	1	2	1	0	1	0	0	0	0	1	0	0	0	1	0	1
658	2024/9/27 11:17:38	109秒	39.185.209.92(浙江-宁波)	1	4	3	3	5	1	1	3	1	1	0	1	0	1	3	4	1	0	1	0	1	3	3	2	3	2	1	0	1	0	0	1	0	1	0	0	0	1	0	1
659	2024/9/27 11:17:38	145秒	223.88.13.27(河南-郑州)	2	5	4	5	5	2	3	1	1	0	1	0	1	1	3	1	1	0	1	0	1	2	1	2	2	2	1	0	1	0	0	0	1	0	0	1	1	0	1	0
660	2024/9/27 11:17:38	135秒	116.168.136.154(重庆-重庆)	1	5	3	2	5	2	5	1	2	0	1	0	1	1	1	2	1	1	0	1	0	2	1	2	2	2	0	1	0	1	0	1	0	0	1	0	1	1	0	1
661	2024/9/27 11:17:38	150秒	106.117.114.27(河北-石家庄)	2	3	3	2	3	2	2	4	1	0	1	0	1	1	3	2	0	1	0	1	1	4	1	1	2	1	1	0	1	0	0	1	0	0	1	0	1	1	0	1
662	2024/9/27 11:17:39	148秒	183.167.49.200(安徽-淮南)	1	5	4	3	5	1	3	2	1	1	0	1	0	1	1	4	1	1	0	1	1	1	1	2	2	1	0	1	1	0	0	0	1	0	1	0	1	1	0	1
663	2024/9/27 11:17:39	134秒	111.199.219.247(北京-北京)	1	3	2	2	2	2	2	1	1	0	1	0	1	4	3	2	1	1	0	1	0	2	1	2	2	2	0	0	1	1	0	1	0	1	0	0	0	1	0	1
664	2024/9/27 11:17:39	160秒	117.179.21.144(黑龙江-齐齐哈尔)	1	2	4	1	1	1	1	1	1	1	0	1	0	4	1	2	1	1	0	0	1	3	1	1	2	3	1	0	1	0	0	1	0	1	0	0	1	1	0	1
665	2024/9/27 11:17:39	117秒	114.84.96.63(上海-上海)	1	3	4	1	2	2	2	1	2	1	0	1	1	1	3	1	1	1	0	1	0	2	1	2	1	2	0	1	0	1	0	1	0	1	0	0	1	1	0	1
666	2024/9/27 11:20:23	150秒	119.120.241.144(广东-潮州)	2	2	3	1	1	1	1	3	1	1	0	1	0	2	1	1	1	0	1	0	1	1	1	2	3	2	0	0	1	1	0	0	0	1	0	0	1	1	0	1
667	2024/9/27 11:20:23	144秒	183.159.64.11(浙江-杭州)	2	4	3	2	5	1	4	3	1	0	1	0	1	3	1	2	1	0	1	0	1	4	1	2	1	2	1	0	1	0	0	1	0	0	1	0	1	0	1	0
668	2024/9/27 11:20:23	130秒	171.35.154.146(江西-抚州)	2	2	4	1	1	2	2	1	1	1	0	1	0	3	3	4	1	1	0	1	0	2	3	2	1	2	0	0	1	1	0	1	0	1	0	0	1	0	1	0
669	2024/9/27 11:20:23	144秒	113.65.138.0(广东-广州)	1	3	2	2	3	1	2	1	1	0	1	0	1	4	3	3	1	1	0	1	0	3	3	1	1	1	0	1	1	0	0	1	0	0	1	0	0	1	0	1
670	2024/9/27 11:20:23	117秒	182.34.176.30(山东-淄博)	1	2	3	1	1	1	1	1	1	0	0	1	1	4	3	2	1	0	1	0	1	1	1	2	2	2	0	1	0	1	0	1	0	1	0	0	1	1	0	1
671	2024/9/27 11:20:24	156秒	113.200.49.189(陕西-西安)	2	5	4	3	5	1	1	1	2	0	1	0	1	4	1	2	1	0	1	0	1	4	1	2	1	1	0	1	0	1	0	1	0	1	0	0	1	1	0	1
672	2024/9/27 11:20:24	160秒	182.46.248.76(山东-济宁)	1	2	4	1	1	1	4	4	1	1	0	1	0	4	2	1	1	1	0	1	0	3	1	2	1	2	0	1	1	0	0	1	0	1	0	0	0	1	1	0
673	2024/9/27 11:20:24	136秒	180.140.31.143(广西-贵港)	2	3	3	2	2	1	5	1	1	1	0	1	0	4	3	2	1	1	0	1	0	1	1	2	3	1	1	0	1	0	0	1	0	1	0	0	1	0	1	0
674	2024/9/27 11:20:25	106秒	60.15.184.209(黑龙江-绥化)	1	3	4	1	3	2	4	3	1	1	0	1	1	2	1	3	1	0	1	0	1	2	3	2	4	1	0	1	1	0	0	1	0	1	0	0	1	1	0	1
675	2024/9/27 11:20:26	144秒	122.226.155.76(浙江-台州)	2	3	4	2	3	2	1	1	1	1	0	1	1	1	2	1	1	0	1	0	1	1	3	1	4	2	0	1	1	0	0	1	0	1	0	0	1	0	1	0
676	2024/9/27 11:20:31	133秒	117.179.234.109(黑龙江-哈尔滨)	1	2	2	1	1	2	2	2	1	0	1	0	1	4	3	4	0	1	0	1	1	3	1	2	1	2	1	0	1	0	0	1	0	0	1	0	1	1	0	1
677	2024/9/27 11:22:18	121秒	116.76.142.29(广东-深圳)	2	4	4	3	4	2	1	1	1	1	0	1	1	1	2	2	1	0	1	0	1	3	1	2	1	1	0	0	1	1	0	1	0	0	1	0	1	1	0	1
678	2024/9/27 11:22:18	104秒	117.60.120.94(江苏-扬州)	2	3	4	2	3	2	1	3	1	1	0	1	1	1	1	1	0	1	0	1	1	3	3	1	4	1	0	1	0	1	0	1	0	1	0	0	0	1	1	0
679	2024/9/27 11:22:18	112秒	220.197.181.202(贵州-贵阳)	1	3	3	2	2	1	2	1	2	0	1	0	1	4	3	3	0	1	0	1	1	5	1	2	1	2	0	1	1	0	0	1	0	1	0	0	0	1	0	1
680	2024/9/27 11:22:18	152秒	112.32.36.8(安徽-合肥)	1	3	3	2	3	2	3	1	1	1	0	1	1	3	3	2	0	1	0	1	1	2	3	2	1	1	1	0	1	0	0	1	0	1	0	0	0	1	0	1
681	2024/9/27 11:22:19	106秒	117.179.232.223(黑龙江-哈尔滨)	1	3	3	2	2	2	2	1	1	1	0	1	1	3	3	3	1	1	0	1	0	4	1	1	1	2	0	1	0	1	0	1	0	0	1	0	1	1	0	1
682	2024/9/27 11:22:19	141秒	113.225.6.3(辽宁-沈阳)	1	4	3	4	4	2	1	3	1	0	1	0	1	4	3	1	0	1	0	1	1	1	2	2	3	1	0	1	1	0	0	1	0	1	0	0	1	0	1	0
683	2024/9/27 11:22:19	160秒	182.46.103.71(山东-淄博)	1	2	3	1	1	2	5	2	1	0	1	0	1	4	3	2	1	1	0	1	0	5	1	2	1	2	0	1	0	1	0	1	0	0	1	0	0	1	0	1
684	2024/9/27 11:22:19	125秒	183.247.3.107(浙江-杭州)	1	5	3	2	5	2	5	1	1	1	0	1	1	4	1	2	1	1	0	1	0	2	1	1	3	1	0	1	0	1	0	1	0	0	1	0	1	1	0	1
685	2024/9/27 11:22:19	156秒	111.201.131.196(北京-北京)	2	4	4	2	4	1	3	4	1	0	1	0	1	4	3	3	1	0	1	0	1	2	3	2	1	2	0	1	1	0	0	0	1	0	1	0	1	1	0	1
686	2024/9/27 11:22:19	111秒	111.199.238.178(北京-北京)	1	5	3	3	5	2	4	1	1	1	0	0	1	4	3	3	1	1	0	1	0	3	3	2	3	3	0	0	1	1	0	1	0	0	1	0	1	1	0	1
687	2024/9/27 11:22:20	127秒	117.179.221.213(黑龙江-哈尔滨)	2	3	3	2	2	2	2	4	1	0	1	0	1	3	1	1	1	1	0	1	0	2	1	2	1	2	1	0	1	1	0	0	1	0	0	1	0	1	0	1
688	2024/9/27 11:22:34	128秒	106.115.0.239(河北-邯郸)	2	3	3	2	2	2	4	3	2	1	0	1	1	3	2	4	1	1	0	1	0	5	1	2	4	4	1	0	1	0	0	0	0	1	0	0	0	1	0	1
689	2024/9/27 11:25:07	136秒	119.120.241.239(广东-潮州)	1	2	2	1	1	2	1	2	1	1	0	1	1	1	3	3	1	0	1	0	1	1	1	2	2	2	1	0	1	0	0	0	1	0	0	0	1	1	0	1
690	2024/9/27 11:25:07	156秒	223.88.26.81(河南-郑州)	1	5	3	4	5	1	1	1	1	0	1	0	1	2	2	1	1	0	1	0	1	4	1	2	1	3	0	0	1	1	0	0	1	0	0	1	1	1	0	1
691	2024/9/27 11:25:07	151秒	117.179.107.186(黑龙江-哈尔滨)	2	5	3	2	5	1	5	1	1	1	0	0	1	1	1	3	1	1	0	1	0	2	1	2	3	4	0	1	1	0	0	0	0	1	0	0	1	1	0	1
692	2024/9/27 11:25:07	146秒	123.145.137.235(重庆-重庆)	2	2	4	1	1	1	3	3	2	0	1	0	1	3	3	2	1	0	0	1	1	2	1	1	1	2	0	1	1	0	0	1	0	0	1	0	1	0	1	0
693	2024/9/27 11:25:08	104秒	36.157.226.61(湖南-长沙)	2	2	4	1	1	1	2	1	1	0	1	0	1	1	1	3	1	1	0	1	0	3	1	2	3	2	0	1	1	0	0	1	0	1	0	0	0	1	0	1
694	2024/9/27 11:25:08	108秒	117.153.116.17(湖北-十堰)	2	5	3	4	5	1	2	2	1	0	1	0	1	3	2	1	1	0	1	0	1	1	3	2	2	1	0	1	1	0	0	1	0	0	1	0	1	1	0	1
695	2024/9/27 11:25:08	147秒	123.144.216.208(重庆-重庆)	1	3	3	2	3	1	2	1	1	0	1	0	1	3	3	3	1	0	1	0	1	5	1	2	1	4	1	0	1	0	0	1	0	1	0	0	1	1	0	1
696	2024/9/27 11:25:08	157秒	171.221.82.49(四川-成都)	1	2	2	1	1	1	1	1	1	0	1	0	1	4	1	1	1	0	0	1	1	3	1	1	2	2	0	1	1	0	0	0	1	0	0	0	1	1	0	1
697	2024/9/27 11:25:08	140秒	175.1.121.78(湖南-湘潭)	2	2	2	1	1	2	4	4	1	0	1	0	1	4	3	2	1	1	0	1	0	3	1	2	3	2	0	1	1	0	0	1	0	1	0	0	1	1	0	1
698	2024/9/27 11:25:12	154秒	123.233.45.26(山东-济南)	2	2	3	1	1	1	1	2	1	0	1	0	1	1	2	3	1	0	0	1	1	1	3	1	1	1	0	1	1	0	0	1	0	0	1	0	1	1	0	1
699	2024/9/27 11:28:14	114秒	183.220.206.86(四川-资阳)	2	4	3	3	4	2	2	1	1	1	0	1	1	4	2	3	1	0	1	0	1	3	1	2	4	2	1	0	1	1	0	1	0	0	1	0	1	1	0	1
700	2024/9/27 11:28:14	101秒	223.91.215.127(河南-新乡)	1	2	4	1	1	2	5	2	1	0	1	0	1	1	3	1	1	1	0	1	0	4	3	1	1	2	0	0	1	1	0	0	1	0	0	0	1	1	0	1
701	2024/9/27 11:28:14	148秒	171.216.77.26(四川-成都)	1	3	2	1	2	2	4	1	1	0	1	0	1	2	3	2	0	1	0	1	1	2	3	2	1	1	1	0	1	0	0	1	0	0	1	0	1	0	1	0
702	2024/9/27 11:28:14	110秒	124.228.116.75(湖南-衡阳)	1	2	3	1	1	1	5	1	2	1	0	1	1	3	3	1	1	0	1	0	1	3	3	2	1	1	1	0	1	0	0	1	0	0	1	0	1	0	1	0
703	2024/9/27 11:28:15	130秒	223.91.218.188(河南-新乡)	1	2	4	1	1	1	1	3	1	0	1	0	1	4	3	1	0	1	0	1	1	3	1	2	1	2	0	0	1	1	0	1	0	1	0	0	1	1	0	1
704	2024/9/27 11:28:17	152秒	113.67.8.245(广东-广州)	2	3	2	2	2	1	1	2	2	0	1	0	1	4	2	5	1	1	0	1	0	2	3	1	1	2	0	1	0	1	0	1	0	1	0	0	0	1	0	1
705	2024/9/27 11:28:21	151秒	36.142.97.6(甘肃-未知)	2	4	4	3	3	1	2	3	1	1	0	0	1	1	3	2	0	1	0	1	1	1	1	1	2	2	1	0	1	0	0	1	0	0	1	0	1	0	1	0
706	2024/9/27 11:31:10	145秒	171.88.108.51(四川-成都)	2	3	4	2	2	1	5	4	1	1	0	1	0	4	1	3	0	1	0	1	1	1	1	2	2	3	1	0	1	0	1	1	0	1	0	0	1	1	0	1
707	2024/9/27 11:31:10	147秒	182.32.192.41(山东-潍坊)	1	2	4	1	1	1	4	2	1	1	0	0	1	4	3	2	1	1	0	1	0	1	1	2	3	1	0	1	1	0	0	1	0	1	0	0	0	1	0	1
708	2024/9/27 11:31:10	132秒	114.92.48.89(上海-上海)	1	3	4	2	3	1	2	1	1	1	0	1	1	3	1	3	0	1	0	1	1	3	1	2	2	2	0	1	1	0	0	1	0	1	0	0	1	1	0	1
709	2024/9/27 11:31:10	113秒	112.20.14.215(江苏-泰州)	2	4	3	2	3	2	5	4	2	0	1	0	1	4	2	4	1	1	0	0	1	1	3	2	1	1	1	0	1	0	0	1	0	0	1	0	1	1	0	1
710	2024/9/27 11:31:10	102秒	120.208.110.119(山西-太原)	2	3	4	1	2	2	2	3	1	0	1	0	1	3	2	1	1	1	0	1	0	4	3	1	2	2	0	0	1	1	0	1	0	1	0	0	0	1	0	1
711	2024/9/27 11:31:11	114秒	117.179.193.78(黑龙江-齐齐哈尔)	1	4	3	2	5	1	1	1	1	1	0	1	1	3	4	2	1	1	0	1	0	3	1	2	2	1	1	0	1	0	0	1	0	1	0	0	0	1	0	1
712	2024/9/27 11:31:11	143秒	221.211.22.201(黑龙江-鸡西)	1	2	3	1	1	2	2	3	1	0	1	0	1	3	3	3	1	1	0	1	0	2	1	2	3	2	0	1	1	0	0	1	0	0	1	0	1	1	0	1
713	2024/9/27 11:31:11	151秒	223.214.217.50(安徽-宣城)	2	4	3	2	4	1	2	2	1	1	0	1	1	1	1	5	1	1	0	1	0	3	1	1	1	2	0	0	1	1	0	1	0	1	0	0	1	1	0	1
714	2024/9/27 11:31:11	102秒	183.198.236.129(河北-承德)	2	2	3	1	1	2	5	1	1	1	0	1	1	1	2	1	1	1	0	1	0	3	1	2	2	1	0	1	1	0	0	0	1	0	0	0	1	0	1	0
715	2024/9/27 11:31:13	154秒	120.5.109.124(河北-唐山)	2	5	3	2	5	2	5	1	2	0	0	1	1	1	2	1	1	1	0	1	0	2	1	2	4	1	0	1	1	0	0	1	0	0	1	0	1	0	1	0
716	2024/9/27 11:31:16	145秒	36.32.22.59(安徽-合肥)	2	2	3	1	1	2	4	3	1	1	0	1	0	3	2	1	1	1	0	1	0	4	3	2	1	2	0	1	1	0	0	1	0	1	0	0	0	1	0	1
717	2024/9/27 11:31:29	133秒	116.4.2.117(广东-东莞)	2	5	3	3	5	1	2	4	2	0	1	0	1	2	1	2	1	1	0	1	0	2	1	2	2	2	0	1	1	0	0	1	0	1	0	0	1	0	1	0
718	2024/9/27 11:34:08	119秒	183.252.94.140(福建-漳州)	2	3	4	1	2	2	4	3	1	1	0	1	0	4	3	2	0	1	0	1	1	2	3	2	2	1	1	0	1	1	0	1	0	1	0	0	1	1	0	1
719	2024/9/27 11:34:08	110秒	39.188.156.8(浙江-嘉兴)	2	2	4	1	1	2	2	1	1	1	0	1	0	4	2	2	0	1	0	1	1	2	1	2	3	2	0	1	1	0	0	1	0	1	0	0	1	1	0	1
720	2024/9/27 11:34:08	114秒	113.121.217.96(山东-德州)	1	3	4	2	2	1	5	2	1	1	0	1	0	1	3	3	1	1	0	1	0	3	3	2	2	1	0	1	0	1	0	0	0	1	0	0	1	1	0	1
721	2024/9/27 11:34:08	104秒	122.194.127.154(江苏-徐州)	2	4	3	2	4	1	1	1	1	1	0	1	1	4	2	1	0	1	0	1	1	1	1	2	2	1	0	0	1	1	0	0	0	1	0	0	1	1	0	1
722	2024/9/27 11:34:09	110秒	183.247.8.239(浙江-杭州)	1	5	3	3	5	1	4	2	1	1	0	1	0	3	2	1	1	1	0	1	0	2	1	2	1	2	0	1	1	0	0	0	1	0	0	0	1	1	0	1
723	2024/9/27 11:34:09	149秒	60.15.189.137(黑龙江-绥化)	1	3	3	2	3	1	4	2	2	0	1	0	1	3	2	3	0	1	0	1	1	4	3	2	4	1	0	1	1	0	0	0	1	0	0	0	1	1	0	1
724	2024/9/27 11:34:10	155秒	123.190.130.204(辽宁-辽阳)	1	2	2	1	1	1	1	1	1	0	1	0	1	4	1	1	0	1	0	1	1	3	1	2	1	4	0	1	1	0	0	1	0	0	1	0	1	0	1	0
725	2024/9/27 11:34:18	166秒	122.241.98.65(浙江-丽水)	2	3	3	1	2	1	1	2	1	1	0	1	1	1	3	3	1	1	0	1	0	2	1	2	1	2	0	0	1	1	0	0	1	0	0	0	0	1	0	1
726	2024/9/27 11:34:22	129秒	218.22.63.2(安徽-合肥)	2	3	2	2	2	1	5	1	1	0	1	0	1	3	2	2	1	0	0	1	1	2	3	2	2	2	0	1	1	0	0	1	0	1	0	0	1	1	0	1
727	2024/9/27 11:36:11	114秒	123.235.50.182(山东-青岛)	2	5	2	3	5	1	2	1	1	0	1	0	1	1	2	3	1	1	0	1	0	2	3	2	1	1	0	1	1	0	0	1	0	1	0	0	1	1	0	1
728	2024/9/27 11:36:11	123秒	106.117.56.191(河北-石家庄)	2	3	4	1	2	1	5	3	1	0	0	1	1	3	1	4	0	1	0	1	1	5	1	2	3	3	0	1	1	0	0	0	1	0	0	0	0	1	0	1
729	2024/9/27 11:36:11	144秒	112.21.86.20(江苏-南通)	2	3	3	1	3	1	4	2	1	1	0	1	0	3	3	1	0	1	0	1	1	3	1	2	1	1	0	1	0	1	0	1	0	0	1	0	1	1	0	1
730	2024/9/27 11:36:11	144秒	183.93.1.175(湖北-恩施)	2	4	4	2	4	2	5	3	1	1	0	1	0	1	3	2	1	1	0	1	0	3	2	2	2	2	0	1	1	0	0	0	0	1	0	0	1	0	1	0
731	2024/9/27 11:36:12	130秒	49.88.90.41(江苏-连云港)	1	3	2	1	2	2	3	1	1	1	0	1	1	4	3	2	1	1	0	1	0	4	1	2	2	1	1	0	1	0	0	1	0	1	0	0	1	0	1	0
732	2024/9/27 11:36:12	147秒	36.132.242.26(黑龙江-佳木斯)	2	5	3	2	5	1	4	1	2	1	0	1	0	4	3	3	1	1	0	1	0	3	1	2	3	2	0	0	1	1	0	1	0	1	0	0	0	1	1	0
733	2024/9/27 11:37:57	101秒	114.93.76.43(上海-上海)	2	2	2	1	1	2	1	3	2	1	0	1	0	1	3	4	1	1	0	1	0	5	3	2	2	2	0	0	1	1	0	0	1	0	0	0	1	0	1	0
734	2024/9/27 11:37:57	125秒	111.162.189.108(天津-天津)	1	2	3	1	1	2	2	4	1	1	0	1	0	4	3	3	1	1	0	1	0	1	3	2	2	2	0	1	1	0	0	1	0	0	1	0	0	1	0	1
735	2024/9/27 11:37:57	126秒	116.55.76.167(云南-丽江)	2	4	4	2	4	1	1	3	1	0	0	1	1	1	1	4	1	0	0	1	1	3	1	2	3	2	0	1	1	0	0	1	0	1	0	0	1	0	1	0
736	2024/9/27 11:37:57	147秒	144.123.89.67(山东-济南)	1	4	3	2	4	1	3	4	1	1	0	1	1	4	4	1	1	0	1	0	1	1	1	2	4	1	0	0	1	1	0	0	0	1	0	0	1	0	1	0
737	2024/9/27 11:38:00	114秒	220.177.204.87(江西-赣州)	1	2	4	1	1	2	2	1	1	1	0	1	1	4	2	2	1	1	0	1	0	1	1	2	1	1	1	0	1	0	0	1	0	1	0	0	0	1	0	1
738	2024/9/27 11:38:10	107秒	175.152.4.223(四川-成都)	1	2	4	1	1	1	3	1	1	0	1	0	1	4	3	4	1	1	0	1	0	2	1	2	2	1	0	1	0	1	0	0	0	1	0	0	1	1	0	1
739	2024/9/27 11:38:15	161秒	218.74.21.238(浙江-杭州)	1	4	3	3	5	1	1	2	2	0	1	0	1	4	2	3	1	1	0	1	0	5	3	2	2	2	0	1	1	0	0	0	1	0	1	0	0	1	0	1
740	2024/9/27 11:40:25	111秒	123.157.178.12(浙江-台州)	2	4	3	3	3	2	5	3	1	0	0	1	1	3	2	1	0	1	0	1	1	2	1	2	2	1	1	0	1	0	0	1	0	1	0	0	1	1	0	1
741	2024/9/27 11:40:26	155秒	106.117.52.238(河北-石家庄)	1	2	3	1	1	2	5	2	1	0	0	1	1	4	3	3	1	1	0	1	0	3	1	2	3	2	0	1	1	0	0	0	0	1	0	0	1	1	0	1
742	2024/9/27 11:40:26	101秒	221.211.22.220(黑龙江-鸡西)	1	2	2	1	1	1	3	3	1	0	1	0	1	3	3	3	0	1	0	1	1	1	1	2	1	2	0	1	0	1	0	0	1	0	0	0	0	1	0	1
743	2024/9/27 11:40:27	107秒	112.23.135.0(江苏-南通)	2	3	3	2	3	1	1	3	2	1	0	1	1	3	1	3	1	1	0	1	0	3	1	1	2	2	1	0	1	0	0	1	0	1	0	0	1	1	0	1
744	2024/9/27 11:40:27	108秒	114.244.126.176(北京-北京)	1	3	3	2	2	2	1	1	1	0	1	0	1	4	3	3	1	0	1	0	1	3	1	1	1	1	0	1	1	0	0	1	0	1	0	0	1	1	0	1
745	2024/9/27 11:40:28	138秒	223.89.15.25(河南-濮阳)	1	3	3	2	3	1	4	1	1	1	0	1	1	4	3	2	0	1	0	1	1	3	3	2	1	1	0	1	1	0	0	1	0	0	1	0	1	1	0	1
746	2024/9/27 11:40:29	105秒	27.189.9.88(河北-廊坊)	2	4	3	2	4	1	5	2	1	0	0	1	1	4	1	3	1	1	0	1	0	4	1	2	2	4	0	1	1	0	0	1	0	1	0	0	0	1	0	1
747	2024/9/27 11:40:40	114秒	117.176.71.65(四川-乐山)	2	5	4	2	5	1	2	2	1	0	1	0	1	4	3	3	0	1	0	1	1	2	1	2	3	2	0	1	0	1	0	1	0	1	0	0	1	1	0	1
748	2024/9/27 11:40:44	105秒	1.188.100.188(黑龙江-双鸭山)	2	4	2	3	5	2	5	3	1	1	0	0	1	1	3	3	0	1	0	1	1	4	1	2	1	2	0	1	1	0	0	1	0	0	1	0	1	0	1	0
749	2024/9/27 11:42:09	156秒	114.243.158.253(北京-北京)	1	2	3	1	1	2	2	1	1	1	0	1	1	3	2	2	0	1	0	1	1	2	1	1	2	2	0	0	1	1	0	0	0	1	0	0	1	1	0	1
750	2024/9/27 11:42:09	112秒	27.16.209.4(湖北-武汉)	2	3	3	1	3	2	5	1	1	1	0	0	1	3	3	3	1	1	0	1	0	4	3	2	2	4	0	0	1	1	0	1	0	1	0	0	1	1	0	1
751	2024/9/27 11:42:10	111秒	111.14.11.225(山东-临沂)	2	4	4	3	5	2	2	3	1	1	0	1	0	4	2	2	1	1	0	1	0	1	1	2	2	2	0	1	0	1	0	0	1	0	1	0	1	1	0	1
752	2024/9/27 11:42:10	145秒	39.130.99.94(云南-昆明)	2	2	3	1	1	1	1	1	2	0	1	0	1	4	2	3	1	1	0	1	0	4	3	2	1	1	1	0	1	0	0	1	0	0	1	0	1	0	1	0
753	2024/9/27 11:42:10	137秒	117.179.244.191(黑龙江-哈尔滨)	1	3	3	2	2	1	1	1	1	1	0	1	1	1	1	2	0	1	0	1	1	2	1	2	2	3	0	0	1	1	0	1	0	1	0	0	1	0	1	0
754	2024/9/27 11:42:10	118秒	223.88.59.39(河南-郑州)	2	4	2	2	3	1	1	2	1	0	0	1	1	4	3	3	1	0	0	1	1	5	1	2	2	2	0	1	0	1	0	1	0	0	1	0	0	1	0	1
755	2024/9/27 11:42:10	114秒	58.59.194.160(广西-南宁)	1	3	2	2	2	1	4	1	1	1	0	1	1	1	2	4	1	0	1	0	1	4	3	2	2	3	1	0	1	0	0	1	0	0	1	0	1	0	1	0
756	2024/9/27 11:42:10	135秒	123.186.26.210(辽宁-鞍山)	1	2	3	1	1	1	4	1	1	0	1	0	1	2	3	3	0	1	0	1	1	2	1	2	1	3	0	1	0	1	0	0	1	0	0	0	1	0	1	0
757	2024/9/27 11:42:11	140秒	36.132.171.247(黑龙江-大庆)	2	3	4	1	2	2	5	2	2	0	1	0	1	3	3	2	1	0	1	0	1	3	1	2	2	2	1	0	1	0	0	1	0	0	1	0	1	1	0	1
758	2024/9/27 11:42:11	120秒	112.84.243.216(江苏-淮安)	1	4	4	3	4	1	3	2	1	0	1	0	1	4	3	3	0	1	0	1	1	1	1	1	3	1	0	1	1	0	0	1	0	1	0	0	1	1	0	1
759	2024/9/27 11:42:19	123秒	117.179.246.254(黑龙江-哈尔滨)	1	3	3	2	3	2	5	1	1	0	1	0	1	4	3	3	0	1	0	1	1	4	1	2	2	3	0	1	1	0	0	0	1	0	0	0	1	1	0	1
760	2024/9/27 11:45:06	158秒	117.34.228.146(陕西-咸阳)	1	3	3	2	2	2	1	1	1	0	1	0	1	3	2	3	0	1	0	1	1	2	1	2	2	1	1	0	1	1	0	0	0	1	0	0	1	1	0	1
761	2024/9/27 11:45:06	107秒	144.255.33.25(山东-烟台)	1	2	3	1	1	2	1	2	1	1	0	1	1	4	2	2	1	0	1	0	1	4	3	2	1	3	0	1	1	0	0	0	1	0	0	0	1	0	1	0
762	2024/9/27 11:45:06	114秒	120.239.190.248(广东-清远)	2	3	2	1	3	1	5	1	1	1	0	1	1	4	1	5	1	1	0	1	0	3	3	1	4	4	0	1	1	0	0	1	0	1	0	0	1	1	0	1
763	2024/9/27 11:45:07	112秒	180.141.215.189(广西-崇左)	2	3	3	2	2	2	2	3	1	1	0	0	1	4	4	3	1	1	0	1	0	2	1	1	2	1	0	1	1	0	0	1	0	1	0	0	1	0	1	0
764	2024/9/27 11:45:07	126秒	183.226.115.161(重庆-重庆)	1	2	2	1	1	1	2	4	1	1	0	0	1	3	2	5	1	1	0	1	0	2	1	2	2	1	0	1	1	0	0	0	0	1	0	0	1	0	1	0
765	2024/9/27 11:45:07	151秒	116.226.8.49(上海-上海)	1	3	3	1	3	1	3	1	1	0	1	0	1	1	1	5	1	0	1	0	1	2	3	1	3	2	1	0	1	0	0	0	1	0	1	0	0	1	0	1
766	2024/9/27 11:45:08	117秒	106.8.249.108(河北-沧州)	2	2	4	1	1	2	3	1	2	0	1	0	1	1	3	3	1	1	0	1	0	3	1	2	3	3	0	0	1	1	0	1	0	1	0	0	0	1	1	0
767	2024/9/27 11:45:08	157秒	27.18.0.242(湖北-武汉)	1	2	3	1	1	1	1	3	1	1	0	1	1	4	3	1	1	0	1	0	1	3	1	2	2	2	1	0	1	1	0	0	1	0	0	0	1	1	0	1
768	2024/9/27 11:45:09	113秒	120.239.70.3(广东-广州)	1	2	3	1	1	1	5	2	2	1	0	1	1	3	1	5	1	1	0	1	0	3	3	2	2	2	0	1	0	1	0	0	1	0	0	0	1	1	0	1
769	2024/9/27 11:45:09	105秒	112.4.207.57(江苏-南通)	2	2	3	1	1	1	4	2	2	0	1	0	1	3	3	3	1	1	0	1	0	1	1	1	4	2	0	1	1	0	0	1	0	0	1	0	1	0	1	0
770	2024/9/27 11:45:15	162秒	39.187.107.61(浙江-宁波)	1	2	2	1	1	2	3	3	2	1	0	1	0	4	3	2	1	1	0	1	0	3	1	2	1	1	0	1	0	1	0	0	1	0	1	0	1	0	1	0
771	2024/9/27 11:45:18	119秒	1.193.84.112(河南-南阳)	1	2	4	1	1	2	2	2	1	0	1	0	1	4	1	4	1	1	0	1	0	2	1	2	1	1	1	0	1	0	1	1	0	0	1	0	1	0	1	0
772	2024/9/27 11:47:26	139秒	117.26.227.60(福建-莆田)	2	4	3	4	3	1	5	4	1	1	0	1	0	4	1	4	0	1	0	1	1	2	3	2	1	1	0	0	1	1	0	1	0	0	1	0	1	1	0	1
773	2024/9/27 11:47:27	145秒	183.226.138.245(重庆-重庆)	2	3	3	2	2	1	1	4	1	0	1	0	1	4	2	3	1	1	0	1	0	2	1	2	2	2	0	0	1	1	0	1	0	1	0	0	1	1	0	1
774	2024/9/27 11:47:27	104秒	60.15.232.208(黑龙江-绥化)	1	3	4	1	2	2	3	2	2	1	0	1	1	1	3	1	1	1	0	1	0	3	1	2	4	1	0	1	0	1	0	0	1	0	0	0	1	1	0	1
775	2024/9/27 11:47:27	112秒	183.220.116.0(四川-成都)	1	5	3	5	5	2	1	1	1	0	1	0	1	1	2	2	1	1	0	1	0	2	1	2	2	1	0	0	1	1	0	1	0	0	1	0	0	1	0	1
776	2024/9/27 11:47:28	119秒	115.63.120.85(河南-周口)	2	2	3	1	1	1	2	1	2	1	0	0	1	4	1	1	0	1	0	1	1	2	3	2	2	1	0	0	1	1	0	1	0	0	1	0	1	0	1	0
777	2024/9/27 11:47:29	154秒	122.157.145.93(黑龙江-齐齐哈尔)	1	5	3	4	5	2	2	4	1	1	0	1	0	4	2	2	1	1	0	1	0	2	1	1	1	2	0	1	1	0	0	1	0	0	1	0	0	1	0	1
778	2024/9/27 11:47:31	138秒	223.65.175.147(江苏-南京)	2	5	3	4	5	1	2	2	1	1	0	0	1	3	1	2	1	0	1	0	1	2	1	1	1	1	0	1	1	0	0	0	0	1	0	0	1	0	1	0
779	2024/9/27 11:47:50	112秒	36.143.61.3(河北-廊坊)	1	2	4	1	1	1	3	2	1	1	0	1	1	4	3	3	1	0	0	1	1	3	3	1	1	2	0	1	1	0	0	1	0	0	1	0	1	0	1	0
780	2024/9/27 11:50:39	116秒	112.21.203.5(江苏-连云港)	1	2	3	1	1	1	5	1	1	1	0	1	0	1	3	3	1	1	0	1	0	1	3	1	3	2	0	1	0	1	0	1	0	0	1	0	1	1	0	1
781	2024/9/27 11:50:39	108秒	123.55.179.124(河南-三门峡)	1	3	4	1	2	1	3	3	1	0	1	0	1	4	3	1	1	0	1	0	1	2	1	2	1	4	1	0	1	0	1	0	0	1	0	0	1	1	0	1
782	2024/9/27 11:50:40	118秒	114.105.35.194(安徽-蚌埠)	2	4	3	4	4	2	5	3	1	0	1	0	1	4	2	2	1	0	0	1	1	5	1	2	1	2	0	1	0	1	0	0	1	0	1	0	0	1	0	1
783	2024/9/27 11:50:40	161秒	139.227.63.3(上海-上海)	2	2	4	1	1	1	2	1	1	0	1	0	1	1	4	4	1	1	0	1	0	2	1	1	2	1	0	1	1	0	0	1	0	1	0	0	1	0	1	0
784	2024/9/27 11:50:42	144秒	111.162.226.218(天津-天津)	1	3	3	1	2	1	3	1	1	1	0	1	1	4	3	1	1	1	0	1	0	5	1	2	2	2	1	0	1	0	0	1	0	1	0	0	0	1	0	1
785	2024/9/27 11:50:48	141秒	223.91.228.171(河南-新乡)	2	5	3	2	5	2	5	2	2	1	0	1	1	3	3	3	1	1	0	1	0	2	1	2	2	3	0	1	1	0	0	1	0	1	0	0	1	1	0	1
786	2024/9/27 11:51:01	121秒	116.114.107.252(内蒙古-包头)	2	3	2	2	2	2	5	1	1	0	1	0	1	4	2	3	1	1	0	1	0	2	1	2	2	2	1	0	1	0	0	1	0	1	0	0	0	1	0	1
787	2024/9/27 11:53:05	104秒	223.91.242.108(河南-新乡)	1	2	4	1	1	2	2	3	1	0	1	0	1	4	3	3	1	0	1	0	1	1	1	1	3	1	0	1	0	1	0	0	0	1	0	0	1	1	0	1
788	2024/9/27 11:53:05	117秒	153.34.233.15(江苏-苏州)	1	4	4	4	5	2	1	3	2	0	1	0	1	1	3	2	0	1	0	1	1	5	1	2	2	2	0	1	1	0	0	0	1	0	0	0	0	1	0	1
789	2024/9/27 11:53:05	123秒	39.172.30.229(浙江-杭州)	2	3	4	2	2	2	1	2	2	0	1	0	1	4	3	1	0	1	0	1	1	2	2	1	2	2	0	1	0	1	0	1	0	0	1	0	1	1	0	1
790	2024/9/27 11:53:05	121秒	223.65.179.167(江苏-南京)	1	2	3	1	1	1	2	2	2	0	1	0	1	1	3	5	0	1	0	1	1	4	3	1	1	4	0	1	1	0	0	1	0	0	1	0	1	1	0	1
791	2024/9/27 11:53:05	133秒	114.247.185.248(北京-北京)	1	4	2	2	3	1	4	2	1	1	0	1	1	3	3	3	1	0	1	0	1	3	1	2	3	3	0	1	0	1	0	1	0	1	0	0	1	1	0	1
792	2024/9/27 11:53:06	116秒	122.5.194.133(山东-菏泽)	2	5	3	4	5	2	2	2	1	0	0	1	1	3	3	5	0	1	0	1	1	3	3	1	1	1	0	1	0	1	0	1	0	0	1	0	0	1	0	1
793	2024/9/27 11:53:07	115秒	120.207.143.227(山西-临汾)	1	2	4	1	1	1	5	2	1	1	0	1	0	4	2	4	1	1	0	1	0	1	1	2	1	1	0	1	1	0	0	1	0	1	0	0	0	1	0	1
794	2024/9/27 11:53:08	136秒	116.95.114.60(内蒙古-通辽)	1	2	2	1	1	1	1	2	1	1	0	1	1	3	1	4	0	1	0	1	1	4	1	1	1	2	0	1	1	0	0	1	0	0	1	0	1	1	0	1
795	2024/9/27 11:55:27	108秒	49.89.227.154(江苏-宿迁)	1	4	2	2	4	1	3	2	1	1	0	1	0	4	3	1	1	0	1	0	1	1	1	2	2	4	0	0	1	1	0	1	0	1	0	0	1	1	0	1
796	2024/9/27 11:55:27	157秒	183.209.214.31(江苏-镇江)	2	4	3	3	5	1	2	1	1	1	0	1	1	1	2	5	0	1	0	1	1	3	3	2	2	2	0	1	0	1	0	1	0	0	1	0	0	1	0	1
797	2024/9/27 11:55:27	114秒	153.34.27.243(江苏-苏州)	2	3	3	2	2	2	4	2	1	0	1	0	1	4	2	2	1	1	0	0	1	3	1	2	2	4	0	0	1	1	0	1	0	1	0	0	1	1	0	1
798	2024/9/27 11:55:28	144秒	27.158.200.249(福建-漳州)	1	5	3	3	5	1	5	3	1	0	1	0	1	1	2	1	1	1	0	1	0	2	2	2	1	1	1	0	1	0	0	0	1	0	0	0	1	1	0	1
799	2024/9/27 11:55:28	106秒	221.211.100.114(黑龙江-伊春)	2	3	3	1	2	1	2	2	1	0	1	0	1	4	3	3	0	1	0	1	1	2	3	2	2	2	1	0	1	0	0	1	0	0	1	0	1	0	1	0
800	2024/9/27 11:55:28	155秒	36.132.192.234(黑龙江-鸡西)	1	2	3	1	1	2	2	2	1	0	1	0	1	4	3	5	1	1	0	1	0	3	1	2	1	2	0	1	1	0	0	0	1	0	1	0	1	1	0	1
801	2024/9/27 11:55:28	127秒	183.226.148.117(重庆-重庆)	1	4	4	2	4	1	2	2	1	0	1	0	1	2	3	1	1	1	0	1	0	4	1	2	2	2	1	0	1	0	0	1	0	0	1	0	1	0	1	0
802	2024/9/27 11:55:28	123秒	36.132.192.217(黑龙江-鸡西)	1	2	4	1	1	1	2	2	1	0	1	0	1	1	3	1	1	1	0	1	0	2	1	2	2	1	0	1	1	0	0	0	1	0	0	0	1	0	1	0
803	2024/9/27 11:55:29	160秒	124.135.38.210(山东-青岛)	2	2	2	1	1	2	2	1	1	1	0	1	0	4	2	1	1	1	0	1	0	1	1	2	3	2	1	0	1	0	0	0	1	0	1	0	1	0	1	1
804	2024/9/27 11:55:34	114秒	101.26.190.97(河北-衡水)	2	3	2	2	3	1	2	1	1	0	1	0	1	4	3	2	0	1	0	1	1	3	1	2	2	1	0	1	1	0	0	1	0	0	1	0	1	1	0	1
805	2024/9/27 11:55:42	125秒	36.143.167.96(河北-石家庄)	1	5	3	2	5	1	5	2	1	0	1	0	1	3	1	1	1	0	1	0	1	1	3	2	2	2	0	1	1	0	0	1	0	0	1	0	1	0	1	0
806	2024/9/27 11:55:47	145秒	124.135.77.124(山东-青岛)	2	2	4	1	1	1	2	4	1	0	1	0	1	3	3	2	1	0	1	0	1	2	1	1	1	2	0	1	1	0	0	0	1	0	0	0	1	1	0	1
807	2024/9/27 11:57:13	158秒	223.74.0.192(广东-河源)	1	3	3	2	3	1	3	3	1	0	1	0	1	3	2	5	1	0	1	0	1	4	1	2	3	3	0	0	1	1	0	1	0	1	0	0	0	1	0	1
808	2024/9/27 11:57:13	146秒	120.231.36.79(广东-湛江)	1	4	3	2	3	1	3	1	1	1	0	1	1	1	3	1	1	0	0	1	1	2	1	2	2	2	0	0	1	1	0	1	0	0	1	0	0	1	0	1
809	2024/9/27 11:57:14	126秒	182.100.107.22(江西-抚州)	2	4	3	2	4	2	1	3	1	1	0	1	1	4	2	2	1	1	0	1	0	2	3	2	1	1	0	0	1	1	0	1	0	0	1	0	1	1	0	1
810	2024/9/27 11:57:14	156秒	183.195.9.19(上海-上海)	1	4	4	2	3	1	2	1	1	0	1	0	1	3	3	2	1	1	0	1	0	2	1	2	1	1	0	0	1	1	0	1	0	0	1	0	1	1	0	1
811	2024/9/27 11:57:14	159秒	1.60.58.82(黑龙江-黑河)	2	4	3	3	3	1	3	1	1	0	0	1	1	1	1	3	1	0	1	0	1	4	1	2	1	1	0	1	0	1	0	0	1	0	0	0	0	1	1	0
812	2024/9/27 11:57:14	111秒	122.158.74.153(黑龙江-牡丹江)	1	3	4	1	3	2	3	4	1	1	0	1	1	4	1	3	1	0	0	1	1	4	3	1	1	1	1	0	1	0	0	1	0	1	0	0	0	1	1	0
813	2024/9/27 11:57:15	130秒	36.132.192.210(黑龙江-鸡西)	1	5	4	2	5	2	4	4	1	1	0	1	1	1	3	3	1	1	0	0	1	3	1	2	1	1	1	0	1	0	1	1	0	1	0	0	1	1	0	1
814	2024/9/27 11:57:15	103秒	123.233.117.138(山东-济南)	2	5	3	4	5	2	3	2	2	0	1	0	1	4	3	5	1	1	0	1	0	4	3	2	3	1	0	1	1	0	0	0	1	0	1	0	0	1	0	1
815	2024/9/27 11:57:15	121秒	1.193.200.186(河南-周口)	1	4	3	2	4	2	5	4	1	0	0	1	1	2	3	1	1	1	0	1	0	2	1	2	4	1	0	0	1	1	0	1	0	0	1	0	1	0	1	0
816	2024/9/27 11:58:55	106秒	112.8.176.149(山东-泰安)	2	2	2	1	1	2	4	1	1	1	0	0	1	3	4	4	1	1	0	1	0	1	1	1	2	3	0	1	1	0	0	0	1	0	0	0	1	1	0	1
817	2024/9/27 11:58:55	104秒	117.30.117.76(福建-厦门)	1	5	3	2	5	1	1	1	2	0	0	1	1	4	1	5	0	1	0	1	1	1	3	2	3	1	0	1	1	0	0	0	1	0	0	1	0	1	1	0
818	2024/9/27 11:58:55	104秒	122.97.97.215(江苏-扬州)	1	2	4	1	1	2	5	1	1	0	0	1	1	4	1	3	0	1	0	1	1	4	3	2	2	3	1	0	1	0	0	1	0	1	0	0	1	0	1	0
819	2024/9/27 11:58:55	150秒	27.150.35.196(福建-南平)	1	4	3	4	3	1	3	1	1	1	0	1	0	4	2	2	1	0	1	0	1	3	1	2	1	1	0	1	1	0	0	0	1	0	0	0	1	1	0	1
820	2024/9/27 11:58:56	130秒	223.88.66.77(河南-郑州)	2	4	3	2	5	1	5	4	1	0	1	0	1	3	3	1	0	1	0	1	1	3	1	2	2	1	0	1	0	1	0	0	1	0	0	1	1	0	1	0
821	2024/9/27 11:58:56	149秒	111.17.130.235(山东-枣庄)	2	3	4	1	2	2	4	4	1	0	1	0	1	4	3	3	0	1	0	1	1	2	1	2	3	2	0	1	1	0	0	0	0	1	0	0	1	1	0	1
822	2024/9/27 11:58:56	143秒	36.251.187.160(福建-泉州)	2	3	2	2	2	1	5	1	1	0	1	0	1	1	3	1	0	1	0	1	1	1	3	2	4	2	1	0	1	0	0	0	0	1	0	0	1	1	0	1
823	2024/9/27 11:58:57	138秒	42.228.118.106(河南-商丘)	1	2	3	1	1	2	1	1	1	0	0	1	1	3	1	2	1	1	0	1	0	2	3	2	2	3	0	1	1	0	0	1	0	1	0	0	1	1	0	1
824	2024/9/27 11:59:04	142秒	122.157.111.95(黑龙江-齐齐哈尔)	1	2	3	1	1	1	3	1	1	0	0	1	1	3	2	2	1	1	0	1	0	2	3	2	2	3	0	1	1	0	0	0	1	0	0	0	1	1	0	1
825	2024/9/27 12:01:34	120秒	112.23.229.197(江苏-无锡)	1	5	4	5	5	1	5	3	1	1	0	1	0	4	2	4	1	0	0	1	1	2	1	2	4	1	0	1	1	0	0	1	0	0	1	0	1	1	0	1
826	2024/9/27 12:01:35	112秒	218.59.80.169(山东-济南)	1	4	2	3	5	2	1	3	1	0	0	1	1	1	3	3	1	0	1	0	1	3	1	2	1	2	0	1	0	1	0	1	0	0	1	0	1	1	0	1
827	2024/9/27 12:01:35	102秒	112.115.88.67(云南-昆明)	1	4	4	4	3	1	2	1	1	0	1	0	1	3	1	3	0	1	0	1	1	1	3	2	1	1	0	1	1	0	0	0	0	1	0	0	1	0	1	0
828	2024/9/27 12:01:35	116秒	182.38.114.191(山东-威海)	2	3	3	2	3	1	2	4	1	1	0	1	1	4	3	4	1	1	0	1	0	2	1	2	1	3	0	1	0	1	0	1	0	0	1	0	1	1	0	1
829	2024/9/27 12:01:35	152秒	223.88.73.54(河南-郑州)	1	2	4	1	1	1	5	2	1	1	0	1	1	4	3	1	1	1	0	1	0	4	3	2	4	2	1	0	1	1	0	1	0	0	1	0	1	0	1	0
830	2024/9/27 12:01:36	146秒	58.100.96.200(浙江-杭州)	1	3	2	2	3	1	3	1	2	1	0	1	1	3	2	4	1	0	0	1	1	3	3	2	3	2	0	1	1	0	0	1	0	1	0	0	1	1	0	1
831	2024/9/27 12:01:37	120秒	42.228.118.123(河南-商丘)	1	3	3	1	2	1	2	1	1	1	0	1	1	1	3	2	0	1	0	1	1	1	1	2	2	1	0	1	1	0	0	1	0	1	0	0	1	1	0	1
832	2024/9/27 12:01:40	122秒	112.23.224.175(江苏-无锡)	1	3	2	2	2	1	5	1	2	1	0	1	1	3	2	4	1	0	1	0	1	2	1	2	2	2	0	1	0	1	0	0	1	0	0	0	0	1	0	1
833	2024/9/27 12:04:44	114秒	110.241.24.115(河北-石家庄)	1	2	2	1	1	1	2	2	2	0	0	1	1	1	2	2	0	1	0	1	1	2	1	2	4	2	0	1	1	0	0	0	1	0	0	0	1	0	1	0
834	2024/9/27 12:04:44	116秒	220.249.191.49(福建-福州)	1	4	3	3	4	1	3	1	1	0	1	0	1	3	1	1	1	1	0	1	0	2	1	1	4	3	0	0	1	1	0	0	1	0	0	0	1	1	0	1
835	2024/9/27 12:04:45	142秒	218.83.83.55(上海-上海)	2	5	2	2	5	2	2	3	1	1	0	1	1	1	1	2	1	1	0	1	0	2	1	2	2	2	1	0	1	0	0	1	0	0	1	0	0	1	0	1
836	2024/9/27 12:04:45	125秒	183.195.64.3(上海-上海)	2	3	3	1	2	1	5	1	1	0	1	0	1	4	2	2	1	0	1	0	1	5	1	2	1	2	0	1	1	0	0	1	0	0	1	0	0	1	1	0
837	2024/9/27 12:04:45	155秒	58.212.166.218(江苏-南京)	1	4	4	4	4	1	2	3	1	1	0	1	1	4	2	5	0	1	0	1	1	2	1	2	1	1	0	0	1	1	0	0	0	1	0	0	0	1	0	1
838	2024/9/27 12:04:45	103秒	111.49.89.194(宁夏-石嘴山)	2	3	3	2	2	1	5	4	1	0	1	0	1	3	3	5	1	0	1	0	1	4	1	2	1	2	1	0	1	1	0	1	0	1	0	0	1	1	0	1
839	2024/9/27 12:04:45	158秒	125.211.136.123(黑龙江-哈尔滨)	1	5	3	2	5	1	5	1	2	0	1	0	1	4	3	3	1	0	0	1	1	2	1	1	2	1	0	0	1	1	0	1	0	1	0	0	1	1	0	1
840	2024/9/27 12:04:45	129秒	39.70.141.197(山东-聊城)	1	2	4	1	1	2	2	2	2	0	1	0	1	4	2	1	1	0	1	0	1	3	3	2	3	1	1	0	1	0	0	0	0	1	0	0	0	1	0	1
841	2024/9/27 12:04:45	106秒	122.157.113.72(黑龙江-齐齐哈尔)	2	3	4	2	2	2	3	1	1	1	0	0	1	4	1	2	1	0	0	1	1	2	3	1	2	2	0	1	0	1	0	0	1	0	0	0	1	0	1	0
842	2024/9/27 12:04:46	131秒	111.18.64.229(陕西-宝鸡)	1	5	4	4	5	1	4	3	1	1	0	0	1	4	3	2	1	1	0	1	0	2	1	2	1	1	0	1	1	0	0	0	0	1	0	0	1	1	0	1
843	2024/9/27 12:04:50	119秒	113.3.12.71(黑龙江-黑河)	1	2	3	1	1	2	5	3	2	1	0	1	0	3	3	1	1	1	0	1	0	2	1	2	1	1	0	1	1	0	0	1	0	0	1	0	1	0	1	0
844	2024/9/27 12:07:49	143秒	39.172.40.223(浙江-杭州)	1	4	3	2	4	1	2	1	1	0	0	1	1	4	3	2	1	0	1	0	1	1	1	2	4	2	1	0	1	0	1	1	0	0	1	0	0	1	0	1
845	2024/9/27 12:07:49	131秒	111.17.131.213(山东-枣庄)	1	2	2	1	1	1	5	3	1	0	0	1	1	3	3	2	0	1	0	1	1	1	1	2	1	1	0	1	0	1	0	0	1	0	0	0	1	0	1	0
846	2024/9/27 12:07:50	132秒	61.139.130.177(吉林-长春)	2	2	3	1	1	1	4	3	1	1	0	1	1	1	3	3	1	0	1	0	1	2	1	2	2	2	1	0	1	0	1	1	0	1	0	0	0	1	0	1
847	2024/9/27 12:07:50	153秒	114.253.228.187(北京-北京)	2	3	3	1	3	2	2	2	1	1	0	1	1	2	4	3	1	1	0	1	0	2	1	1	1	1	0	1	1	0	0	1	0	1	0	0	1	1	0	1
848	2024/9/27 12:07:51	146秒	183.198.238.109(河北-承德)	2	3	3	2	2	1	2	2	1	1	0	1	1	4	1	2	0	1	0	1	1	2	1	2	2	2	1	0	1	0	0	1	0	0	1	0	1	1	0	1
849	2024/9/27 12:07:54	104秒	220.172.226.12(贵州-六盘水)	2	4	4	4	5	1	3	2	1	1	0	0	1	4	3	1	1	0	0	1	1	2	1	2	2	3	1	0	1	0	0	1	0	0	1	0	0	1	0	1
850	2024/9/27 12:07:56	151秒	180.213.132.110(天津-天津)	2	2	4	1	1	1	5	1	1	1	0	1	1	3	1	4	1	1	0	1	0	3	1	2	2	1	0	0	1	1	0	1	0	1	0	0	1	1	0	1
851	2024/9/27 12:09:59	114秒	122.5.220.121(山东-菏泽)	1	5	4	2	5	1	1	1	1	1	0	1	0	4	2	5	0	1	0	1	1	2	1	2	1	1	1	0	1	1	0	1	0	1	0	0	0	1	0	1
852	2024/9/27 12:09:59	111秒	123.181.137.5(河北-唐山)	2	5	2	3	5	2	1	1	2	1	0	1	0	3	3	1	1	1	0	1	0	5	1	1	2	3	1	0	1	0	1	0	1	0	0	0	1	1	0	1
853	2024/9/27 12:09:59	129秒	120.229.60.32(广东-深圳)	2	2	4	1	1	1	5	1	1	1	0	1	1	1	3	4	1	1	0	1	0	4	3	2	2	2	0	0	1	1	0	1	0	0	1	0	1	0	1	0
854	2024/9/27 12:09:59	159秒	110.152.183.73(新疆-乌鲁木齐)	1	2	3	1	1	1	1	1	1	0	1	0	1	4	3	3	1	1	0	1	0	3	1	2	4	2	0	1	1	0	0	1	0	0	1	0	1	1	0	1
855	2024/9/27 12:09:59	115秒	115.148.115.250(江西-赣州)	1	2	3	1	1	1	5	4	1	0	1	0	1	3	1	4	1	1	0	1	0	3	3	2	2	3	1	0	1	0	0	0	1	0	1	0	1	0	1	0
856	2024/9/27 12:09:59	150秒	36.132.179.128(黑龙江-哈尔滨)	2	2	3	1	1	2	2	3	1	1	0	1	1	3	1	3	0	1	0	1	1	3	1	2	2	1	1	0	1	0	0	0	1	0	0	1	0	1	0	1
857	2024/9/27 12:09:59	151秒	36.5.227.98(安徽-合肥)	1	2	3	1	1	2	2	1	1	0	1	0	1	3	3	1	0	1	0	1	1	5	3	2	2	2	1	0	1	0	0	0	1	0	1	0	1	1	0	1
858	2024/9/27 12:10:00	136秒	60.14.166.100(黑龙江-佳木斯)	2	2	3	1	1	1	3	3	1	1	0	1	1	1	2	4	1	1	0	1	0	5	3	2	2	2	0	0	1	1	0	1	0	1	0	0	1	0	1	0
859	2024/9/27 12:10:01	148秒	125.126.177.95(浙江-台州)	2	4	4	3	3	1	1	2	1	1	0	1	0	1	2	3	1	1	0	1	0	2	1	1	2	1	0	1	1	0	0	0	1	0	0	1	1	1	0	1
860	2024/9/27 12:10:01	102秒	39.83.155.149(山东-济宁)	1	5	3	2	5	1	1	2	1	0	1	0	1	4	3	3	1	1	0	1	0	2	1	1	1	1	1	0	1	0	0	1	0	0	1	0	1	1	0	1
861	2024/9/27 12:10:02	148秒	183.226.218.181(重庆-重庆)	2	5	2	3	5	2	4	3	1	1	0	1	1	3	3	4	1	0	1	0	1	3	1	2	1	3	0	1	0	1	0	1	0	1	0	0	0	1	0	1
862	2024/9/27 12:10:11	111秒	120.239.245.55(广东-梅州)	1	5	4	4	5	1	4	2	1	1	0	1	0	4	1	4	0	1	0	1	1	2	1	2	2	4	0	1	0	1	0	1	0	0	1	0	1	1	0	1
863	2024/9/27 12:12:12	142秒	112.23.241.224(江苏-无锡)	1	5	4	5	5	1	2	3	1	0	1	0	1	4	3	3	1	0	1	0	1	2	1	2	4	2	1	0	1	0	0	1	0	1	0	0	0	1	0	1
864	2024/9/27 12:12:13	110秒	171.12.136.175(河南-三门峡)	1	3	3	2	2	2	3	3	2	0	1	0	1	1	2	1	1	0	1	0	1	3	1	1	2	2	0	1	1	0	0	0	1	0	0	0	1	0	1	0
865	2024/9/27 12:12:13	104秒	183.226.196.217(重庆-重庆)	2	5	4	4	5	1	4	2	1	0	1	0	1	3	3	5	1	1	0	1	0	2	1	1	1	2	0	1	1	0	0	1	0	0	1	0	1	1	0	1
866	2024/9/27 12:12:14	101秒	120.231.165.167(广东-珠海)	1	5	3	3	5	2	1	1	2	0	0	1	1	4	3	2	1	0	1	0	1	2	1	2	2	2	0	1	1	0	0	1	0	1	0	0	1	1	0	1
867	2024/9/27 12:12:14	137秒	122.139.107.240(吉林-长春)	2	2	3	1	1	1	2	1	1	0	0	1	1	3	3	1	1	0	0	1	1	2	1	2	2	3	0	1	0	1	0	0	1	0	1	0	1	1	0	1
868	2024/9/27 12:12:16	122秒	125.211.163.231(黑龙江-哈尔滨)	1	4	3	2	3	2	5	2	1	0	1	0	1	1	3	2	1	1	0	1	0	3	1	2	2	2	1	0	1	0	0	1	0	0	1	0	1	1	0	1
869	2024/9/27 12:15:03	130秒	222.68.9.237(上海-上海)	1	3	3	2	3	1	3	4	1	1	0	1	0	4	1	2	1	1	0	1	1	5	1	2	2	1	0	0	1	1	0	1	0	0	1	0	1	1	0	1
870	2024/9/27 12:15:03	104秒	118.251.36.139(湖南-株洲)	1	4	2	4	4	1	2	1	1	1	0	1	0	4	1	4	1	0	1	0	1	2	1	2	1	3	1	0	1	0	0	0	0	1	0	0	0	1	0	1
871	2024/9/27 12:15:05	116秒	125.211.160.170(黑龙江-哈尔滨)	2	2	2	1	1	1	3	3	1	0	0	1	1	4	3	2	1	0	1	0	1	1	1	2	2	1	1	0	1	1	0	1	0	0	1	0	1	0	1	0
872	2024/9/27 12:15:07	106秒	112.9.3.13(山东-日照)	1	4	3	2	3	2	1	1	2	1	0	0	1	1	1	2	1	1	0	1	0	3	1	2	2	1	0	0	1	1	0	1	0	0	1	0	1	1	0	1
873	2024/9/27 12:15:08	112秒	180.213.142.235(天津-天津)	1	2	3	1	1	1	2	1	1	0	1	0	1	1	3	2	0	1	0	1	1	2	1	2	2	1	0	1	1	0	0	1	0	1	0	0	1	1	0	1
874	2024/9/27 21:47:16	125秒	123.139.139.193(陕西-西安)	2	3	4	2	3	2	1	1	1	1	0	1	0	4	2	3	0	1	0	1	1	3	1	2	2	2	0	0	1	1	0	1	0	0	1	0	0	1	0	1
875	2024/9/27 21:47:23	139秒	223.74.158.159(广东-深圳)	1	3	3	1	2	2	4	2	1	1	0	1	0	4	1	1	0	1	0	1	1	2	1	2	1	2	0	0	1	1	0	1	0	1	0	0	1	1	0	1
876	2024/9/27 21:50:09	137秒	115.227.230.125(浙江-杭州)	2	5	4	2	5	2	1	1	1	0	1	0	1	3	1	2	1	1	0	1	0	3	3	1	2	2	0	0	1	1	0	1	0	0	1	0	1	1	0	1
877	2024/9/27 21:50:09	144秒	39.171.196.214(浙江-绍兴)	2	2	4	1	1	1	5	2	1	1	0	1	1	3	2	4	1	0	1	0	1	4	1	1	2	2	1	0	1	1	0	0	0	1	0	0	0	1	0	1
878	2024/9/27 21:50:10	111秒	39.153.148.139(内蒙古-呼和浩特)	1	3	3	2	3	1	5	1	1	1	0	1	0	4	3	2	0	1	0	1	1	1	1	2	1	2	0	0	1	1	0	1	0	0	1	0	1	1	0	1
879	2024/9/27 21:53:03	116秒	119.178.9.87(山东-聊城)	1	2	2	1	1	2	2	1	2	0	1	0	1	1	2	1	1	1	0	1	0	1	1	2	4	2	0	1	1	0	0	1	0	1	0	0	1	0	1	0
880	2024/9/27 21:53:04	128秒	113.2.124.82(黑龙江-绥化)	2	3	3	2	2	1	1	3	1	0	1	0	1	1	3	3	0	1	0	1	1	3	1	2	2	4	1	0	1	0	0	0	1	0	1	0	1	0	1	0
881	2024/9/27 21:53:24	122秒	112.9.178.249(山东-青岛)	1	5	3	3	5	2	2	1	2	0	1	0	1	3	3	4	1	0	1	0	1	3	1	2	2	3	0	1	1	0	0	1	0	0	1	0	1	1	0	1
882	2024/9/27 21:55:51	102秒	139.227.85.140(上海-上海)	2	3	3	2	2	1	3	1	2	1	0	1	1	3	3	2	1	1	0	1	0	1	2	2	2	2	1	0	1	0	0	1	0	0	1	0	1	1	0	1
883	2024/9/27 21:55:51	106秒	120.216.170.54(河南-鹤壁)	2	3	2	2	2	1	3	1	1	1	0	1	1	3	4	5	1	0	1	0	1	3	3	1	1	3	0	1	1	0	0	0	1	0	0	0	1	0	1	0
884	2024/9/27 21:55:52	121秒	125.68.27.241(四川-德阳)	1	3	3	1	2	2	2	1	1	0	0	1	1	4	3	4	1	0	1	0	1	3	1	2	2	1	0	0	1	1	0	1	0	1	0	0	1	1	0	1
885	2024/9/27 21:58:48	153秒	114.233.153.151(江苏-泰州)	2	4	4	4	3	1	2	2	1	0	1	0	1	4	3	1	0	1	0	1	1	1	3	2	3	2	1	0	1	0	0	1	0	0	1	0	1	1	0	1
886	2024/9/27 21:58:48	132秒	36.161.40.192(安徽-淮南)	1	4	3	2	4	1	3	2	1	1	0	1	0	1	3	4	1	1	0	1	0	5	1	1	2	1	0	1	1	0	0	1	0	1	0	0	1	1	0	1
887	2024/9/27 21:59:20	105秒	59.172.13.150(湖北-武汉)	1	5	3	2	5	2	2	1	1	0	1	0	1	4	3	2	1	0	1	0	1	2	3	2	1	2	0	1	1	0	0	0	0	1	0	0	1	1	0	1
888	2024/9/27 22:01:39	139秒	171.125.106.183(山西-忻州)	1	4	2	2	3	1	2	3	1	0	1	0	1	3	2	2	1	1	0	0	1	2	1	2	3	1	0	1	1	0	0	1	0	0	1	0	1	1	0	1
889	2024/9/27 22:01:41	150秒	117.150.134.19(湖北-咸宁)	1	2	3	1	1	1	2	1	1	1	0	1	0	4	3	2	1	1	0	1	0	4	1	2	1	2	0	0	1	1	0	1	0	0	1	0	0	1	0	1
890	2024/9/27 22:04:12	113秒	111.226.181.249(河北-邢台)	2	3	3	2	2	2	1	1	1	0	1	0	1	1	1	3	1	1	0	1	0	3	1	1	2	2	0	1	1	0	0	1	0	1	0	0	1	1	0	1
891	2024/9/27 22:04:13	150秒	117.147.108.128(浙江-杭州)	1	4	3	3	4	1	1	1	1	1	0	1	1	4	3	2	1	1	0	1	0	2	1	2	2	2	0	0	1	1	0	1	0	1	0	0	1	1	0	1
892	2024/9/27 22:04:13	125秒	106.84.138.188(重庆-重庆)	2	2	3	1	1	1	3	1	1	1	0	1	0	3	3	3	0	1	0	1	1	4	1	2	1	1	0	1	0	1	0	1	0	1	0	0	0	1	0	1
893	2024/9/27 22:07:07	135秒	113.231.92.124(辽宁-铁岭)	2	3	2	1	2	1	5	1	1	0	1	0	1	1	3	5	0	1	0	1	1	4	1	2	1	4	0	0	1	1	0	0	1	0	1	0	1	0	1	0
894	2024/9/27 22:07:11	105秒	171.107.68.146(广西-河池)	1	4	3	2	3	2	5	1	1	0	1	0	1	1	3	5	1	0	1	0	1	2	3	2	3	2	0	0	1	1	0	1	0	1	0	0	1	1	0	1
895	2024/9/27 22:07:13	103秒	121.237.152.229(江苏-南京)	1	5	3	4	5	2	2	2	2	0	1	0	1	4	3	1	1	1	0	1	0	4	1	2	3	2	0	0	1	1	0	1	0	0	1	0	1	1	0	1
896	2024/9/27 22:10:23	119秒	122.7.14.210(山东-聊城)	1	2	4	1	1	1	3	1	1	1	0	1	0	1	3	3	1	1	0	1	0	4	1	1	2	3	1	0	1	0	0	1	0	0	1	0	1	1	0	1
897	2024/9/27 22:10:26	126秒	118.113.163.156(四川-成都)	2	3	4	2	2	2	3	3	1	0	1	0	1	3	3	1	1	0	1	0	1	2	1	2	2	2	0	1	0	1	0	0	0	1	0	0	1	1	0	1
898	2024/9/27 22:13:07	102秒	221.226.23.10(江苏-南京)	2	3	3	2	3	1	2	1	1	1	0	1	0	4	3	2	0	1	0	1	1	1	1	2	2	2	1	0	1	1	0	1	0	0	1	0	1	0	1	0
899	2024/9/27 22:13:07	150秒	182.84.205.104(江西-南昌)	2	2	2	1	1	1	1	3	1	1	0	0	1	3	3	1	1	1	0	1	0	2	3	1	2	1	1	0	1	0	0	0	1	0	0	0	1	1	0	1
900	2024/9/27 22:13:16	135秒	125.32.69.233(吉林-长春)	1	3	2	2	3	1	1	1	1	1	0	1	1	1	1	2	0	1	0	1	1	1	3	2	2	2	0	1	1	0	0	1	0	0	1	0	1	1	0	1
901	2024/9/27 22:15:37	105秒	119.184.137.192(山东-泰安)	1	2	3	1	1	2	5	2	2	0	1	0	1	1	2	1	1	1	0	1	0	3	1	2	2	2	0	1	1	0	0	1	0	0	1	0	1	1	0	1
902	2024/9/27 22:15:37	132秒	59.39.221.233(广东-东莞)	2	2	3	1	1	1	2	2	1	0	1	0	1	4	2	2	1	1	0	1	1	2	1	2	2	2	0	0	1	1	0	1	0	1	0	0	1	0	1	0
903	2024/9/27 22:15:39	159秒	120.229.234.119(广东-揭阳)	2	5	3	4	5	1	3	2	1	1	0	1	0	4	1	3	1	1	0	1	0	2	1	2	1	2	0	1	1	0	0	1	0	0	1	0	1	1	0	1
904	2024/9/27 22:18:23	128秒	114.100.67.235(安徽-合肥)	1	3	2	2	2	2	5	4	2	0	1	0	1	1	1	2	0	1	0	1	1	4	1	1	2	2	0	1	1	0	0	0	0	1	0	0	0	1	0	1
905	2024/9/27 22:18:26	150秒	111.39.206.124(安徽-阜阳)	1	3	3	1	2	2	5	1	1	1	0	1	1	1	3	3	1	1	0	1	0	2	1	2	3	2	0	1	1	0	0	1	0	0	1	0	1	1	0	1
906	2024/9/27 22:20:55	128秒	183.19.240.137(广东-肇庆)	1	4	2	3	5	1	1	2	1	0	1	0	1	1	3	4	1	1	0	1	0	1	1	2	2	1	0	1	0	1	0	0	1	0	0	1	1	1	0	1
907	2024/9/27 22:21:03	158秒	110.7.158.51(内蒙古-赤峰)	1	2	3	1	1	2	2	2	1	1	0	1	1	3	2	1	0	1	0	1	1	4	1	1	1	2	0	1	1	0	0	0	0	1	0	0	1	0	1	0
908	2024/9/27 22:23:49	121秒	218.85.59.166(福建-福州)	1	5	3	3	5	2	2	1	2	1	0	1	1	3	3	2	0	1	0	1	1	3	1	2	2	1	0	0	1	1	0	1	0	0	1	0	1	0	1	0
909	2024/9/27 22:23:50	153秒	139.205.21.54(四川-德阳)	1	4	4	2	5	1	1	2	1	0	1	0	1	4	2	3	1	1	0	1	0	4	1	2	2	2	0	1	1	0	0	1	0	0	1	0	1	1	0	1
910	2024/9/27 22:23:51	134秒	171.213.128.146(四川-乐山)	1	3	3	1	3	1	2	2	1	0	0	1	1	4	1	3	1	1	0	1	0	3	3	2	1	1	0	1	1	0	0	0	0	1	0	0	0	1	0	1
911	2024/9/27 22:26:38	161秒	111.35.255.77(山东-威海)	1	3	3	1	2	1	1	1	2	1	0	1	1	4	3	1	0	1	0	1	1	4	1	2	4	2	0	1	1	0	0	1	0	1	0	0	1	0	1	0
912	2024/9/27 22:26:39	121秒	120.225.203.190(山东-枣庄)	2	2	4	1	1	1	1	1	1	1	0	1	0	3	3	3	0	1	0	1	1	4	1	2	1	2	0	1	0	1	0	1	0	0	1	0	0	1	0	1
913	2024/9/27 22:29:48	127秒	1.60.165.189(黑龙江-伊春)	2	2	3	1	1	1	1	3	2	1	0	1	0	4	3	3	1	0	1	0	1	4	3	2	1	1	0	1	1	0	0	1	0	1	0	0	0	1	0	1
914	2024/9/27 22:29:53	141秒	180.107.204.194(江苏-苏州)	2	5	2	5	5	2	2	1	1	0	1	0	1	3	1	4	1	0	1	0	1	5	3	2	3	1	0	1	1	0	0	1	0	0	1	0	1	0	1	0
915	2024/9/27 22:32:36	104秒	27.194.80.112(山东-烟台)	2	4	2	2	4	1	1	4	1	1	0	1	1	1	3	2	1	1	0	1	0	3	3	2	2	4	0	1	1	0	0	1	0	0	1	0	1	1	0	1
916	2024/9/27 22:32:37	147秒	39.148.5.185(河南-信阳)	2	5	4	3	5	1	1	3	1	1	0	1	0	3	1	3	1	1	0	1	0	2	1	2	1	2	1	0	1	0	0	1	0	0	1	0	1	0	1	0
917	2024/9/27 22:32:37	125秒	113.2.94.111(黑龙江-绥化)	2	3	3	2	2	2	1	2	1	1	0	1	0	3	1	3	1	0	1	0	1	1	3	1	1	4	0	1	0	1	0	1	0	0	1	0	1	1	0	1
918	2024/9/27 22:35:38	149秒	223.74.221.252(广东-河源)	2	3	4	2	3	1	5	2	1	0	0	1	1	4	2	4	1	0	0	1	1	1	1	2	2	2	0	1	1	0	0	0	1	0	0	1	1	1	0	1
919	2024/9/27 22:35:41	135秒	113.138.170.171(陕西-商洛)	1	4	4	2	4	2	5	3	1	0	1	0	1	4	3	2	0	1	0	1	1	1	3	2	1	2	0	1	1	0	0	0	0	1	0	0	1	1	0	1
920	2024/9/27 22:38:18	161秒	112.123.138.50(安徽-滁州)	2	2	3	1	1	1	2	3	1	1	0	1	0	1	3	2	1	1	0	1	0	2	3	2	1	3	0	0	1	1	0	0	1	0	1	0	1	0	1	0
921	2024/9/27 22:38:18	119秒	180.108.176.214(江苏-苏州)	2	5	3	4	5	1	4	3	2	0	0	1	1	1	3	2	1	0	1	0	1	1	1	1	2	1	0	1	1	0	0	1	0	0	1	0	1	1	0	1
922	2024/9/27 22:41:30	140秒	113.8.172.254(黑龙江-黑河)	1	4	4	3	4	2	5	1	1	1	0	0	1	1	1	3	1	1	0	1	0	3	1	1	2	2	0	1	1	0	0	0	1	0	0	0	0	1	0	1
923	2024/9/27 22:41:31	103秒	117.181.175.73(广西-柳州)	2	3	3	2	2	2	1	2	1	1	0	1	1	4	3	2	0	1	0	1	1	4	3	2	3	2	0	0	1	1	0	0	1	0	0	1	1	0	1	0
924	2024/9/27 22:44:35	152秒	112.132.237.47(安徽-滁州)	1	2	2	1	1	1	1	1	1	1	0	1	1	4	3	2	0	1	0	1	1	4	1	2	1	3	0	1	1	0	0	0	0	1	0	0	1	1	0	1
925	2024/9/27 22:44:36	160秒	111.35.227.252(山东-日照)	2	2	2	1	1	1	5	3	1	1	0	1	1	2	3	3	1	0	1	0	1	5	1	1	2	1	1	0	1	0	0	1	0	1	0	0	1	1	0	1
926	2024/9/27 22:44:37	103秒	111.60.32.21(湖北-随州)	2	2	4	1	1	1	5	4	1	0	0	1	1	4	2	2	1	1	0	1	0	3	1	2	3	2	0	0	1	1	0	1	0	0	1	0	1	1	0	1
927	2024/9/27 22:47:10	159秒	124.135.38.71(山东-青岛)	2	5	3	2	5	1	4	1	2	0	1	0	1	1	1	1	1	1	0	1	0	5	1	2	2	1	1	0	1	1	0	1	0	0	1	0	1	0	1	0
928	2024/9/27 22:47:10	103秒	223.11.71.148(山西-太原)	2	5	4	3	5	1	5	3	2	1	0	1	1	4	2	3	0	1	0	1	1	1	1	2	2	2	0	0	1	1	0	0	1	0	0	0	1	0	1	0
929	2024/9/27 22:47:10	152秒	59.175.122.19(湖北-武汉)	1	4	4	3	5	1	3	3	1	1	0	1	1	4	2	2	1	1	0	1	0	3	1	1	1	2	0	1	1	0	0	1	0	1	0	0	1	1	0	1
930	2024/9/27 22:47:23	78秒	112.233.104.150(山东-临沂)	1	4	4	3	4	2	5	1	1	1	1	0	1	2	1	2	1	0	1	1	0	1	2	1	2	1	0	0	0	1	0	0	1	1	0	0	0	1	0	1
931	2024/9/27 22:47:50	75秒	111.201.253.19(北京-北京)	2	4	3	3	4	2	2	2	1	1	1	0	0	2	3	3	0	1	0	1	0	5	2	2	2	1	0	1	0	0	0	1	1	1	0	0	0	0	1	1
932	2024/9/27 22:48:44	69秒	112.24.126.189(江苏-盐城)	1	3	4	2	2	2	2	2	1	1	0	0	0	2	1	4	1	0	1	1	0	3	2	1	2	1	1	1	1	0	0	1	1	1	0	0	0	1	1	1
933	2024/9/27 22:48:59	58秒	183.208.209.248(江苏-苏州)	2	3	3	2	3	2	5	2	1	1	0	0	0	2	1	2	1	1	0	1	0	1	2	2	3	1	0	1	0	1	0	1	1	1	0	0	0	1	0	0
934	2024/9/27 22:50:07	153秒	49.89.4.117(江苏-宿迁)	1	3	2	1	2	1	2	2	1	0	0	1	1	3	2	3	0	1	0	1	1	4	1	2	1	1	0	1	0	1	0	1	0	1	0	0	1	1	0	1
935	2024/9/27 22:50:08	132秒	112.233.209.127(山东-临沂)	2	3	4	1	3	1	1	1	1	0	1	0	1	1	1	3	1	1	0	1	0	1	1	1	3	1	0	1	1	0	0	1	0	1	0	0	1	1	0	1
936	2024/9/27 22:50:10	70秒	183.192.87.237(上海-上海)	1	3	4	2	3	2	2	2	1	1	1	0	1	2	1	3	1	0	1	1	0	2	2	1	2	1	0	1	0	1	0	1	0	0	0	0	0	0	0	1
937	2024/9/27 22:50:27	74秒	112.54.22.204(云南-文山)	1	5	4	4	5	2	3	2	1	1	0	0	0	3	1	2	1	1	0	0	1	1	3	1	1	1	0	0	1	1	0	1	1	0	0	0	1	0	0	0
938	2024/9/27 22:51:32	68秒	182.114.16.33(河南-三门峡)	1	4	3	4	4	1	5	1	1	1	1	1	0	2	4	1	1	0	0	0	0	3	2	1	4	1	1	0	0	1	0	1	1	0	0	0	1	0	0	0
939	2024/9/27 22:51:48	67秒	223.74.45.28(广东-江门)	2	3	3	2	2	1	5	2	1	1	1	1	0	2	1	1	1	1	0	0	0	1	3	1	2	1	0	1	0	0	0	1	0	0	0	0	0	0	1	0
940	2024/9/27 22:52:46	60秒	222.141.26.32(河南-洛阳)	1	4	3	4	4	2	5	2	1	0	0	1	0	1	1	2	0	1	1	1	0	5	2	1	2	1	0	0	1	1	0	1	1	1	0	0	0	1	1	1
941	2024/9/27 22:53:09	66秒	1.189.220.136(黑龙江-哈尔滨)	1	3	3	2	3	1	1	1	1	1	1	0	1	2	3	2	1	0	0	0	0	1	2	1	3	4	0	1	0	1	0	0	0	1	0	0	0	1	0	1
942	2024/9/27 22:53:16	134秒	222.137.248.84(河南-郑州)	1	4	3	2	4	1	1	4	1	0	1	0	1	3	3	5	1	1	0	1	0	2	1	2	2	1	0	1	1	0	0	0	1	0	1	0	1	1	0	1
943	2024/9/27 22:53:17	106秒	113.2.156.225(黑龙江-鸡西)	2	3	4	2	3	2	5	3	1	1	0	1	1	3	3	3	1	0	1	0	1	3	1	1	2	1	1	0	1	0	1	1	0	1	0	0	1	0	1	0
944	2024/9/27 22:54:29	66秒	114.100.109.70(安徽-合肥)	1	4	4	4	4	2	5	2	1	0	1	0	0	2	1	1	0	0	0	1	0	1	2	1	2	2	0	1	1	1	0	0	1	0	0	0	1	1	1	0
945	2024/9/27 22:54:31	72秒	49.89.54.50(江苏-宿迁)	1	4	3	4	4	1	2	1	1	1	1	1	0	2	1	3	1	1	1	0	0	2	2	1	3	2	1	1	1	0	0	0	1	1	1	0	0	0	1	0
946	2024/9/27 22:55:48	64秒	36.143.175.103(河北-邯郸)	1	4	3	4	4	2	3	1	1	1	0	0	1	3	1	4	1	0	1	1	0	1	3	1	2	1	0	0	1	0	0	1	1	0	1	0	0	0	0	1
947	2024/9/27 22:55:54	117秒	27.213.54.107(山东-烟台)	1	3	2	2	3	1	4	1	1	1	0	1	0	4	3	3	1	1	0	1	0	2	3	2	2	3	0	0	1	1	0	1	0	0	1	0	1	1	0	1
948	2024/9/27 22:55:55	129秒	111.112.176.34(宁夏-吴忠)	1	5	3	3	5	1	5	2	1	1	0	1	1	4	1	3	1	0	0	1	1	5	1	2	1	1	0	1	1	0	0	0	0	1	0	0	1	1	0	1
949	2024/9/27 22:56:20	91秒	112.51.81.206(福建-龙岩)	1	3	3	2	3	2	1	1	1	0	0	0	1	2	3	2	0	0	0	1	0	1	3	1	4	1	0	0	1	1	0	0	0	1	0	0	0	1	0	0
950	2024/9/27 22:57:13	64秒	223.106.170.34(江苏-南通)	2	4	3	4	4	1	1	1	1	0	1	0	0	2	1	1	0	0	0	1	0	2	1	1	2	2	1	0	1	0	0	0	0	1	0	0	1	0	1	1
951	2024/9/27 22:57:51	76秒	124.132.130.133(山东-枣庄)	2	3	3	2	2	1	1	1	1	1	1	0	1	2	1	2	1	0	1	0	0	1	3	1	1	2	0	1	0	1	0	1	1	0	0	0	0	1	0	1
952	2024/9/27 22:58:37	140秒	222.222.65.196(河北-廊坊)	2	2	2	1	1	2	4	1	2	1	0	1	1	2	3	3	0	1	0	1	1	2	1	2	1	2	0	1	0	1	0	1	0	1	0	0	1	1	0	1
953	2024/9/27 22:58:38	143秒	113.235.208.165(辽宁-大连)	1	3	3	1	2	1	3	2	1	0	1	0	1	4	2	3	0	1	0	1	1	5	1	2	2	2	0	1	1	0	0	1	0	1	0	0	1	1	0	1
954	2024/9/27 22:58:53	151秒	124.133.142.239(山东-济南)	1	5	4	3	5	2	2	1	1	0	1	0	1	3	3	2	0	1	0	1	1	5	3	2	2	2	0	1	1	0	0	1	0	1	0	0	1	0	1	0
955	2024/9/27 22:58:59	68秒	183.208.223.249(江苏-苏州)	1	3	3	2	3	1	5	1	1	1	1	1	0	3	3	3	1	0	1	0	0	1	3	1	2	1	0	1	1	1	0	1	1	0	0	1	0	1	1	1
956	2024/9/27 22:59:33	88秒	112.250.110.9(山东-泰安)	2	3	3	2	3	2	5	2	1	1	0	0	0	2	1	1	1	0	0	0	0	1	2	1	2	1	1	1	1	0	0	1	0	1	0	0	0	1	0	0
957	2024/9/27 23:00:19	65秒	144.52.51.180(山东-青岛)	1	4	3	4	4	2	1	2	1	0	1	1	0	2	1	2	1	0	1	0	0	3	2	1	2	1	0	1	0	0	0	1	1	1	0	0	0	1	1	1
958	2024/9/27 23:00:52	65秒	119.120.242.21(广东-潮州)	1	4	3	3	4	2	1	2	1	1	1	1	0	2	1	2	0	0	1	0	0	1	3	2	2	4	0	0	1	0	0	0	0	0	1	0	0	1	1	1
959	2024/9/27 23:01:31	58秒	112.234.195.131(山东-临沂)	1	3	3	1	3	1	5	2	1	1	1	0	0	2	1	4	0	0	1	1	0	1	2	1	2	2	0	1	0	1	0	1	1	0	0	1	0	1	1	0
960	2024/9/27 23:01:37	149秒	1.190.130.134(黑龙江-哈尔滨)	2	5	3	2	5	1	2	2	1	0	1	0	1	2	1	3	1	1	0	1	0	2	1	2	1	1	1	0	1	0	0	1	0	1	0	0	1	0	1	0
961	2024/9/27 23:01:37	161秒	103.221.134.94(北京-北京)	2	5	4	2	5	1	5	2	1	1	0	0	1	4	3	1	0	1	0	1	1	4	1	2	2	2	1	0	1	0	0	1	0	0	1	0	1	1	0	1
962	2024/9/27 23:01:37	107秒	113.2.160.249(黑龙江-鸡西)	1	3	4	2	2	1	1	2	1	0	1	0	1	3	4	4	1	1	0	1	0	2	1	2	1	2	0	1	1	0	0	1	0	0	1	0	1	0	1	0
963	2024/9/27 23:02:08	63秒	120.235.183.84(广东-广州)	1	4	3	4	4	2	5	1	1	1	0	0	0	2	1	2	1	0	1	0	0	1	3	1	2	2	1	1	1	0	0	1	0	0	0	0	0	0	1	1
964	2024/9/27 23:02:52	66秒	111.121.12.100(贵州-贵阳)	1	4	3	4	4	2	5	1	1	1	1	0	0	2	1	1	0	0	1	0	1	1	2	2	3	1	0	1	1	0	0	1	0	1	0	0	1	0	0	0
965	2024/9/27 23:03:21	59秒	120.235.190.91(广东-广州)	1	4	3	5	4	2	1	1	1	1	1	1	0	2	1	3	0	1	1	0	0	2	3	1	2	2	0	0	0	0	1	1	1	0	1	0	0	1	1	0
966	2024/9/27 23:04:27	80秒	114.241.25.238(北京-北京)	2	4	3	3	4	2	5	2	1	1	1	1	0	2	1	3	0	1	1	1	0	3	3	1	2	2	0	1	1	0	0	1	0	1	0	0	1	0	0	0
967	2024/9/27 23:04:41	65秒	183.216.106.48(江西-南昌)	1	3	3	2	2	2	3	2	1	1	0	0	0	2	3	2	0	0	1	0	0	5	1	1	2	1	0	1	0	0	0	0	0	0	1	0	1	1	0	0
968	2024/9/27 23:04:53	145秒	183.209.117.162(江苏-苏州)	2	3	3	1	2	1	5	1	1	0	1	0	1	1	1	1	1	1	0	1	0	1	1	2	2	2	1	0	1	0	0	1	0	1	0	0	1	1	0	1
969	2024/9/27 23:04:54	109秒	124.116.249.159(陕西-宝鸡)	1	2	3	1	1	1	3	4	1	1	0	1	0	3	1	3	1	1	0	1	0	2	3	1	1	2	1	0	1	0	0	0	1	0	0	0	0	1	1	0
970	2024/9/27 23:04:54	159秒	182.240.111.133(云南-曲靖)	1	3	2	2	2	1	5	1	2	0	1	0	1	4	3	4	0	1	0	1	1	3	1	2	1	1	0	0	1	1	0	0	0	1	0	0	1	1	0	1
971	2024/9/27 23:06:00	79秒	39.78.46.6(山东-济南)	1	4	3	5	4	2	5	1	1	1	1	0	0	2	1	1	0	0	0	1	0	4	1	2	2	2	0	1	0	1	1	1	0	0	0	0	0	0	0	1
972	2024/9/27 23:06:14	77秒	183.209.117.162(江苏-苏州)	1	4	3	3	4	1	5	2	1	1	0	1	0	2	1	3	1	0	1	1	0	2	3	2	3	2	1	0	1	1	0	1	0	1	0	0	1	1	1	0
973	2024/9/27 23:07:36	68秒	183.193.38.146(上海-上海)	1	3	4	2	3	1	4	2	1	1	0	1	0	4	1	5	1	0	0	1	0	2	3	2	2	1	0	1	0	1	1	1	0	0	1	0	0	1	0	0
974	2024/9/27 23:07:36	82秒	175.17.69.165(吉林-长春)	1	4	3	3	4	2	5	1	1	1	1	1	0	2	1	2	1	0	0	0	0	2	1	1	1	2	0	1	1	1	0	0	1	1	0	0	0	1	1	1
975	2024/9/27 23:07:58	108秒	36.251.152.28(福建-泉州)	1	4	2	2	5	2	2	4	2	1	0	1	1	3	3	5	1	1	0	1	0	4	1	2	1	2	0	1	1	0	0	1	0	0	1	0	1	1	0	1
976	2024/9/27 23:07:58	125秒	182.120.168.181(河南-周口)	2	4	4	3	4	2	1	2	1	1	0	1	1	3	2	2	1	0	1	0	1	2	1	1	2	1	0	1	1	0	0	1	0	0	1	0	1	1	0	1
977	2024/9/27 23:07:59	137秒	113.118.194.157(广东-深圳)	1	5	4	3	5	2	4	2	1	1	0	1	1	1	2	1	1	1	0	1	0	3	3	2	2	3	0	1	1	0	0	1	0	1	0	0	1	1	0	1
978	2024/9/27 23:08:50	60秒	122.158.58.57(黑龙江-大庆)	1	4	3	3	4	2	5	2	1	1	0	0	0	2	3	3	1	0	0	1	0	1	3	1	2	1	0	1	0	0	0	1	0	1	0	0	0	1	0	0
979	2024/9/27 23:09:01	71秒	116.26.161.136(广东-汕头)	2	5	4	3	5	1	5	1	1	1	0	1	1	2	1	5	0	0	1	1	0	1	2	1	3	2	0	0	1	0	0	1	1	0	1	0	1	1	1	0
980	2024/9/27 23:10:20	77秒	39.148.233.208(河南-郑州)	1	4	3	4	5	1	2	2	1	1	0	1	1	2	1	4	1	0	1	1	0	1	2	1	2	1	1	1	0	1	0	0	0	0	1	0	0	1	1	0
981	2024/9/27 23:10:41	86秒	171.13.129.68(河南-安阳)	1	3	3	2	2	1	4	1	1	1	1	1	0	2	1	5	0	0	0	1	0	1	1	1	2	2	0	1	0	0	1	1	1	1	0	0	0	1	0	1
982	2024/9/27 23:10:42	149秒	120.235.190.60(广东-广州)	2	4	3	2	4	2	1	2	1	1	0	0	1	4	2	4	1	1	0	1	0	4	1	2	1	1	1	0	1	0	0	0	1	0	0	1	1	0	1	0
983	2024/9/27 23:10:43	150秒	60.11.55.249(黑龙江-伊春)	2	2	3	1	1	1	5	1	2	1	0	1	1	4	2	3	1	1	0	1	0	4	1	1	1	1	0	0	1	1	0	0	1	0	0	0	1	1	0	1
984	2024/9/27 23:10:50	152秒	36.251.152.96(福建-泉州)	2	4	4	3	5	2	3	3	1	1	0	0	1	2	3	3	1	0	1	0	1	1	1	2	3	3	0	1	0	1	0	1	0	1	0	0	1	1	0	1
985	2024/9/27 23:12:06	70秒	183.211.208.224(江苏-苏州)	1	4	3	4	4	2	3	3	1	1	1	0	0	2	1	2	0	0	1	0	0	1	3	1	2	2	0	0	1	0	0	1	0	1	1	0	1	1	0	0
986	2024/9/27 23:12:07	69秒	112.82.210.198(江苏-常州)	1	4	3	4	4	1	1	2	1	0	1	0	0	2	1	5	1	1	0	1	0	3	2	1	2	1	1	1	0	1	0	1	0	1	1	0	1	1	1	0
987	2024/9/27 23:13:22	60秒	117.85.37.32(江苏-无锡)	1	4	3	4	4	2	5	1	1	1	1	0	0	2	1	3	1	1	0	0	0	1	2	1	2	2	0	0	1	1	0	1	1	1	0	0	0	1	1	0
988	2024/9/27 23:13:39	78秒	111.121.27.247(贵州-贵阳)	1	4	3	5	4	2	2	2	1	0	1	0	0	2	1	4	1	0	0	0	0	4	3	2	2	2	1	0	1	0	0	1	1	0	0	0	0	1	0	1
989	2024/9/27 23:13:49	123秒	221.225.138.210(江苏-苏州)	1	2	4	1	1	1	5	3	1	0	1	0	1	4	2	3	1	1	0	1	0	5	1	2	1	4	0	0	1	1	0	0	1	0	0	0	1	1	0	1
990	2024/9/27 23:13:49	135秒	171.213.183.154(四川-乐山)	2	2	4	1	1	2	3	4	1	0	1	0	1	3	3	1	0	1	0	1	1	5	1	2	2	1	0	1	1	0	0	1	0	1	0	0	1	0	1	0
991	2024/9/27 23:13:50	112秒	36.143.35.148(河北-保定)	1	5	4	2	5	1	1	1	1	0	0	1	1	4	1	3	1	1	0	1	0	1	3	2	2	1	0	1	0	1	0	1	0	0	1	0	0	1	0	1
992	2024/9/27 23:14:39	63秒	116.26.187.135(广东-汕头)	1	3	3	2	2	1	5	2	1	1	0	0	0	4	1	3	0	0	1	0	1	2	2	1	1	1	0	0	1	1	0	1	0	1	0	0	1	1	0	1
993	2024/9/27 23:15:15	79秒	36.142.131.18(甘肃-白银)	1	4	3	4	4	1	2	1	1	1	1	1	0	2	1	3	0	0	1	1	0	5	2	1	1	1	0	1	0	0	0	1	1	0	0	0	1	0	1	0
994	2024/9/27 23:16:13	81秒	111.14.32.157(山东-德州)	1	4	3	3	4	2	2	1	1	1	0	0	0	1	1	1	0	0	1	0	0	5	2	1	3	3	1	0	0	1	0	0	0	1	1	0	1	0	0	1
995	2024/9/27 23:16:44	76秒	117.69.174.77(安徽-黄山)	1	4	3	3	5	1	5	1	1	1	1	1	0	2	3	2	0	1	1	0	1	1	3	1	2	2	1	0	1	1	0	1	0	1	0	0	1	1	1	0
996	2024/9/27 23:16:57	134秒	117.69.172.95(安徽-黄山)	1	3	4	1	2	2	3	3	1	0	1	0	1	3	3	1	1	1	0	1	1	2	3	2	4	1	1	0	1	1	0	1	0	1	0	0	1	0	1	0
997	2024/9/27 23:16:58	143秒	27.27.191.157(湖北-襄阳)	2	4	3	4	3	2	2	3	1	1	0	1	1	3	2	4	1	1	0	1	0	3	1	1	2	2	0	1	1	0	0	0	1	0	1	0	0	1	0	1
998	2024/9/27 23:16:59	131秒	101.24.46.153(河北-石家庄)	1	3	3	2	2	1	4	1	2	0	1	0	1	4	1	2	1	0	1	0	1	2	3	1	2	3	0	1	1	0	0	1	0	1	0	0	1	0	1	0
999	2024/9/27 23:17:39	73秒	114.107.18.237(安徽-合肥)	1	4	3	4	4	2	5	1	1	1	1	1	0	2	4	4	0	0	0	1	0	1	3	1	2	4	1	0	0	0	0	1	0	1	1	0	1	1	1	0
1000	2024/9/27 23:18:05	66秒	101.24.46.153(河北-石家庄)	1	5	3	4	5	2	2	1	1	1	1	0	1	4	1	2	1	1	1	0	0	2	1	1	3	2	0	0	0	1	0	0	0	0	1	0	1	0	1	0
1001	2024/9/27 23:18:51	58秒	112.122.47.115(安徽-阜阳)	2	3	3	2	2	2	3	1	1	1	1	1	0	2	1	2	0	1	0	0	0	1	2	1	3	4	1	1	1	0	0	1	0	0	0	0	1	1	1	0
1002	2024/9/27 23:19:27	68秒	163.177.192.58(广东-清远)	1	4	3	4	4	1	4	3	1	0	1	1	0	2	1	2	0	0	0	1	0	2	1	1	2	2	0	1	0	1	1	1	1	0	1	0	0	0	1	0
1003	2024/9/27 23:19:54	109秒	122.246.202.218(浙江-宁波)	2	4	2	4	3	2	2	4	1	0	1	0	1	4	2	3	1	1	0	1	0	2	1	2	4	3	1	0	1	0	0	0	1	0	0	0	1	1	0	1
1004	2024/9/27 23:19:55	114秒	171.213.184.166(四川-乐山)	2	4	4	3	4	1	3	1	2	1	0	1	0	4	1	2	1	1	0	1	0	2	1	1	2	1	1	0	1	0	0	0	0	1	0	0	1	1	0	1
1005	2024/9/27 23:19:55	151秒	124.67.104.144(内蒙古-乌兰察布)	1	5	2	3	5	1	5	2	1	0	1	0	1	3	3	2	1	1	0	1	0	3	1	2	3	2	0	1	1	0	0	1	0	1	0	0	1	0	1	0
1006	2024/9/27 23:20:20	75秒	122.5.74.53(山东-淄博)	1	4	3	5	4	2	5	1	1	1	1	0	0	4	3	2	1	0	1	1	0	2	2	2	3	2	1	1	0	1	0	0	1	1	1	0	1	0	0	1
1007	2024/9/27 23:20:45	64秒	223.65.166.55(江苏-南京)	2	3	3	2	2	2	5	1	1	1	1	1	0	2	1	4	0	0	0	1	0	3	1	1	3	2	1	0	0	0	0	0	0	1	0	0	1	0	1	0
1008	2024/9/27 23:22:01	87秒	111.18.75.75(陕西-榆林)	1	4	3	5	4	2	2	1	1	1	0	1	0	4	1	3	0	0	0	1	0	1	2	1	2	1	1	0	1	0	1	0	0	1	0	0	0	0	1	0
1009	2024/9/27 23:22:15	77秒	183.194.146.78(上海-上海)	1	3	3	2	2	2	4	1	1	1	0	0	0	2	1	1	1	1	0	1	0	1	3	1	1	2	0	1	0	0	1	0	0	1	0	1	0	1	1	0
1010	2024/9/27 23:22:44	116秒	123.181.185.195(河北-唐山)	2	4	3	2	5	1	2	4	2	1	0	1	1	4	1	2	0	1	0	1	1	2	1	2	2	2	0	1	1	0	0	1	0	1	0	0	1	1	0	1
1011	2024/9/27 23:22:47	129秒	120.208.185.129(山西-大同)	2	2	3	1	1	1	5	3	1	1	0	1	0	3	1	1	0	1	0	1	1	2	3	2	1	2	1	0	1	0	0	0	0	1	0	0	0	1	0	1
1012	2024/9/27 23:23:30	72秒	120.216.66.217(河南-驻马店)	1	4	3	4	4	2	5	3	1	1	1	1	0	2	1	1	0	0	1	0	0	1	3	1	2	1	0	1	0	0	0	1	1	1	0	0	0	0	1	1
1013	2024/9/27 23:23:32	62秒	182.123.152.156(河南-周口)	2	3	3	3	2	1	5	1	1	1	1	1	0	2	1	1	1	1	0	0	0	4	2	1	3	1	0	1	0	0	0	0	1	0	0	1	0	1	1	0
1014	2024/9/27 23:24:48	64秒	112.132.16.189(安徽-阜阳)	1	4	3	5	4	2	1	3	1	1	1	0	1	4	1	1	1	0	0	1	0	3	3	1	2	1	1	1	1	0	0	0	0	0	1	0	1	0	1	0
1015	2024/9/27 23:25:07	81秒	36.48.145.33(吉林-延边)	1	5	3	4	5	1	2	1	1	0	1	0	0	2	3	1	1	0	1	1	0	5	3	1	2	1	0	0	1	0	0	0	1	0	1	0	0	1	0	0
1016	2024/9/27 23:25:17	118秒	111.163.183.50(天津-天津)	1	4	3	2	5	1	1	3	2	0	1	0	1	3	1	4	1	1	0	1	0	1	3	2	2	2	0	1	0	1	0	1	0	0	1	0	1	0	1	0
1017	2024/9/27 23:25:17	119秒	223.74.224.228(广东-河源)	1	3	2	2	2	2	1	2	1	1	0	0	1	3	1	2	1	1	0	0	1	3	3	2	1	1	1	0	1	0	0	1	0	1	0	0	1	1	0	1
1018	2024/9/27 23:25:17	146秒	120.239.136.157(广东-湛江)	1	2	4	1	1	1	1	1	1	0	1	0	1	4	3	1	0	1	0	1	1	4	1	2	3	2	1	0	1	0	0	1	0	0	1	0	1	0	1	0
1019	2024/9/27 23:26:14	71秒	39.82.11.17(山东-济南)	1	3	3	2	2	2	5	1	1	0	0	1	0	2	2	5	0	1	1	1	0	1	3	2	2	1	0	1	0	0	0	0	1	0	1	0	1	1	1	0
1020	2024/9/27 23:26:40	78秒	124.67.104.177(内蒙古-乌兰察布)	1	5	4	4	5	2	3	2	1	1	0	0	0	2	1	4	0	1	0	0	0	2	3	2	2	2	0	0	1	0	1	0	0	1	0	0	1	0	0	0
1021	2024/9/27 23:27:32	64秒	111.163.204.28(天津-天津)	1	3	3	2	1	2	1	1	1	1	1	1	0	2	1	1	1	0	0	1	0	1	3	1	3	2	0	0	0	1	0	1	0	1	0	0	0	1	0	0
1022	2024/9/27 23:28:06	128秒	36.27.5.112(浙江-杭州)	2	3	3	1	2	2	3	4	1	0	0	1	1	4	3	1	1	1	0	1	0	4	3	2	2	2	0	0	1	1	0	1	0	0	1	0	0	1	0	1
1023	2024/9/27 23:28:07	120秒	1.188.150.36(黑龙江-绥化)	1	2	3	1	1	2	3	3	1	0	1	0	1	3	2	1	0	1	0	1	1	2	3	2	2	1	1	0	1	0	0	0	0	1	0	0	1	1	0	1
1024	2024/9/27 23:28:07	155秒	112.41.192.155(辽宁-盘锦)	2	2	4	1	1	2	2	1	1	1	0	1	1	4	1	3	0	1	0	1	1	3	1	2	4	1	0	1	1	0	0	0	1	0	0	0	0	1	0	1
1025	2024/9/27 23:28:26	88秒	125.211.136.4(黑龙江-哈尔滨)	1	3	3	3	2	2	5	3	1	1	1	0	1	2	1	2	1	1	0	1	0	1	3	1	2	1	0	0	0	1	0	1	1	0	1	0	1	1	0	1
1026	2024/9/27 23:29:05	78秒	36.248.181.123(福建-莆田)	1	4	3	3	4	2	3	1	1	1	1	1	0	2	1	2	1	0	1	1	0	1	1	1	2	2	0	0	1	0	1	1	0	0	0	0	0	0	1	0
1027	2024/9/27 23:30:02	81秒	111.16.99.64(山东-济宁)	1	4	3	4	4	2	1	1	1	1	1	0	0	2	2	4	1	1	0	0	0	1	3	1	4	1	0	1	0	0	0	0	1	1	1	0	0	1	0	0
1028	2024/9/27 23:30:39	80秒	222.160.197.111(吉林-白城)	1	3	3	2	3	1	2	3	1	1	1	0	1	2	1	3	1	0	1	1	0	1	2	1	2	1	0	1	1	1	0	0	0	1	0	0	0	1	1	1
1029	2024/9/27 23:30:53	153秒	117.93.184.184(江苏-盐城)	1	2	3	1	1	1	2	2	1	1	0	1	0	3	1	1	1	1	0	1	0	1	1	2	1	2	0	0	1	1	0	0	0	1	0	0	1	1	0	1
1030	2024/9/27 23:30:53	114秒	183.198.226.105(河北-邢台)	2	5	3	2	5	1	2	4	2	1	0	1	1	4	2	4	1	1	0	1	0	5	1	2	3	2	0	1	0	1	0	0	0	1	0	0	1	0	1	0
1031	2024/9/27 23:31:37	70秒	36.161.169.62(安徽-黄山)	2	4	4	4	4	2	4	1	1	1	0	1	1	2	1	2	1	0	1	1	0	3	2	1	1	2	1	1	1	0	0	1	0	0	0	0	0	1	0	1
1032	2024/9/27 23:32:10	75秒	183.197.162.254(河北-唐山)	1	3	3	2	2	2	4	1	1	0	1	0	1	2	2	4	0	1	0	0	0	1	1	1	2	3	1	1	0	0	1	1	1	0	0	0	1	1	0	1
1033	2024/9/27 23:33:09	78秒	117.59.173.156(重庆-重庆)	1	3	4	2	1	1	3	1	1	1	1	0	0	2	1	5	1	0	0	0	0	2	3	1	2	1	0	1	1	0	0	1	0	1	1	0	1	0	0	0
1034	2024/9/27 23:33:24	146秒	183.197.126.22(河北-承德)	2	4	2	3	3	2	2	1	1	1	0	1	0	4	3	2	1	1	0	1	0	2	1	2	2	4	1	0	1	0	0	1	0	0	1	0	1	0	1	0
1035	2024/9/27 23:33:25	115秒	123.12.253.231(河南-鹤壁)	1	2	3	1	1	2	3	1	2	1	0	1	1	3	2	3	0	1	0	1	1	3	1	2	1	1	0	1	1	0	0	1	0	1	0	0	1	1	0	1
1036	2024/9/27 23:33:28	131秒	111.52.45.190(山西-吕梁)	2	4	4	2	5	1	4	1	1	1	0	1	1	3	3	2	0	1	0	1	1	1	1	2	2	2	0	1	1	0	0	0	0	1	0	0	0	1	0	1
1037	2024/9/27 23:33:45	75秒	223.65.170.82(江苏-南京)	1	4	3	3	4	1	5	1	1	1	0	1	0	2	1	4	1	1	0	0	0	1	3	1	2	1	1	0	1	0	0	1	0	0	0	0	0	0	0	1
1038	2024/9/27 23:34:47	61秒	183.195.50.140(上海-上海)	1	4	4	4	4	2	4	2	1	0	1	0	0	2	1	2	1	1	0	1	0	1	2	2	3	1	0	1	0	1	0	0	0	0	1	0	0	1	0	0
1039	2024/9/27 23:35:14	75秒	39.162.244.96(河南-平顶山)	1	4	3	4	4	2	1	1	1	1	0	1	0	2	3	4	1	0	1	0	1	2	2	1	2	2	1	0	1	0	0	1	1	1	0	0	0	1	1	0
1040	2024/9/27 23:36:21	57秒	114.250.138.84(北京-北京)	2	4	4	4	4	2	5	1	1	1	1	1	0	3	1	5	0	1	0	0	0	3	3	1	4	1	1	1	1	0	0	0	0	1	1	0	1	1	0	1
1041	2024/9/27 23:36:29	62秒	120.229.207.160(广东-深圳)	1	4	3	5	4	1	2	1	1	1	1	1	0	3	1	3	1	0	1	1	0	1	1	1	1	1	0	0	0	0	1	1	0	1	1	0	0	0	1	0
1042	2024/9/27 23:36:41	135秒	183.195.59.211(上海-上海)	2	2	2	1	1	1	3	1	1	1	0	1	0	4	1	1	1	1	0	1	0	4	3	2	3	1	1	0	1	0	0	0	1	0	0	0	0	1	0	1
1043	2024/9/27 23:36:42	119秒	113.17.40.40(广西-南宁)	1	2	4	1	1	1	5	3	1	0	0	1	1	4	2	1	1	1	0	1	0	3	1	2	1	2	0	1	0	1	0	1	0	0	1	0	1	1	0	1
1044	2024/9/27 23:36:42	143秒	39.148.118.57(河南-新乡)	1	2	3	1	1	2	5	2	1	1	0	1	1	3	2	3	1	0	1	0	1	2	3	1	2	2	0	1	0	1	0	1	0	0	1	0	1	0	1	0
1045	2024/9/27 23:37:33	58秒	119.85.101.209(重庆-重庆)	1	4	4	5	4	2	5	3	1	1	1	1	0	4	1	2	1	1	0	0	0	1	2	1	1	1	0	1	1	1	0	1	0	1	1	0	0	1	1	1
1046	2024/9/27 23:37:53	71秒	101.69.254.2(浙江-杭州)	1	4	3	3	4	1	2	2	1	1	1	1	0	2	1	1	1	1	1	0	0	2	2	1	2	2	0	1	0	1	0	0	1	1	1	0	0	1	0	0
1047	2024/9/27 23:38:54	63秒	115.212.71.96(浙江-金华)	1	3	3	2	3	1	5	1	1	1	0	0	0	4	1	2	1	0	0	1	0	2	3	1	2	1	0	1	0	1	0	0	0	1	0	0	0	1	0	1
1048	2024/9/27 23:39:14	67秒	119.85.105.164(重庆-重庆)	1	4	3	5	4	1	4	1	1	1	0	0	0	2	3	2	0	1	0	0	0	4	3	1	2	1	1	0	1	1	0	1	1	1	0	0	0	1	1	1
1049	2024/9/27 23:39:54	138秒	175.160.52.144(辽宁-沈阳)	2	2	2	1	1	1	4	1	2	1	0	1	1	1	3	2	1	0	1	0	1	4	1	2	1	3	0	0	1	1	0	0	1	0	1	0	1	0	1	0
1050	2024/9/27 23:39:55	121秒	106.6.35.243(江西-新余)	1	3	4	2	3	2	2	4	1	0	1	0	1	1	2	4	1	1	0	1	0	3	1	2	1	2	0	0	1	1	0	1	0	0	1	0	1	1	0	1
1051	2024/9/27 23:40:08	132秒	183.195.74.229(上海-上海)	2	2	4	1	1	1	4	1	1	0	1	0	1	3	3	5	1	1	0	1	0	2	1	2	2	2	0	1	1	0	0	1	0	1	0	0	1	1	0	1
1052	2024/9/27 23:40:19	72秒	113.245.117.122(湖南-湘潭)	2	4	3	4	4	2	2	2	1	1	0	0	0	2	1	3	1	0	1	0	1	5	2	1	2	1	0	0	1	0	0	1	0	0	0	0	1	1	1	0
1053	2024/9/27 23:40:39	71秒	115.212.93.28(浙江-金华)	2	4	3	4	4	2	4	3	1	0	1	0	0	2	1	1	1	0	1	1	0	1	2	1	4	1	1	1	1	0	0	1	1	0	0	1	0	1	0	1
1054	2024/9/27 23:41:47	73秒	220.113.123.187(湖北-孝感)	2	3	4	2	2	2	5	2	1	1	1	0	1	2	1	2	1	0	0	1	0	2	2	1	2	1	0	1	1	0	1	1	1	1	0	0	1	1	0	0
1055	2024/9/27 23:42:23	88秒	42.48.200.142(湖南-岳阳)	2	3	4	2	2	2	3	1	1	1	0	0	0	2	4	5	1	0	0	0	0	4	3	2	2	2	1	0	1	1	0	0	1	0	0	0	1	1	0	0
1056	2024/9/27 23:43:00	108秒	110.81.182.139(福建-泉州)	1	2	3	1	1	2	2	2	1	1	0	1	0	1	2	3	0	1	0	1	1	4	1	2	2	1	0	0	1	1	0	1	0	1	0	0	1	1	0	1
1057	2024/9/27 23:43:01	150秒	113.27.13.114(山西-晋城)	2	2	3	1	1	1	3	2	2	1	0	1	0	4	3	1	0	1	0	1	1	2	1	2	1	1	0	1	1	0	0	0	1	0	0	1	1	0	1	0
1058	2024/9/27 23:43:02	142秒	1.57.108.163(黑龙江-齐齐哈尔)	1	4	3	2	4	2	4	3	1	1	0	1	1	1	3	4	1	0	0	1	1	3	3	1	1	3	1	0	1	0	0	0	0	1	0	0	1	1	0	1
1059	2024/9/27 23:43:14	72秒	1.188.165.93(黑龙江-绥化)	1	4	3	4	4	1	5	1	1	1	0	0	0	2	3	3	1	0	0	0	0	2	2	1	3	1	0	0	1	0	0	0	1	0	1	0	0	0	0	1
1060	2024/9/27 23:43:42	58秒	183.211.5.26(江苏-宿迁)	1	4	3	3	4	1	1	1	1	1	0	0	0	2	2	4	0	1	1	1	0	1	3	1	2	1	1	0	1	1	0	1	0	0	0	0	1	1	0	1
1061	2024/9/27 23:44:44	77秒	120.229.108.92(广东-东莞)	2	3	4	2	3	2	2	1	1	1	1	0	1	4	1	2	1	0	0	1	0	4	2	2	3	1	1	1	1	0	0	1	1	0	0	0	0	1	0	1
1062	2024/9/27 23:45:16	79秒	218.9.160.214(黑龙江-哈尔滨)	2	4	4	4	4	1	2	2	1	1	1	0	0	2	1	2	1	0	1	0	0	1	2	1	2	4	1	0	1	0	0	0	0	0	1	0	0	1	0	1
1063	2024/9/27 23:45:55	57秒	171.213.191.156(四川-乐山)	1	4	3	3	4	1	3	3	1	1	0	0	0	2	1	2	0	1	1	0	0	1	2	1	3	1	0	0	1	1	0	0	0	0	1	0	1	1	0	1
1064	2024/9/27 23:46:06	135秒	111.36.0.218(山东-济宁)	2	2	4	1	1	1	3	2	2	0	1	0	1	4	2	2	0	1	0	1	1	1	1	1	1	2	0	0	1	1	0	0	1	0	1	0	1	0	1	0
1065	2024/9/27 23:46:06	131秒	182.35.9.60(山东-泰安)	2	4	4	2	4	1	4	2	1	0	1	0	1	4	3	2	1	0	1	0	1	1	1	1	2	3	0	1	0	1	0	0	0	1	0	0	1	1	0	1
1066	2024/9/27 23:46:54	83秒	112.41.194.108(辽宁-盘锦)	1	4	3	3	4	1	3	1	1	0	1	0	1	2	1	2	1	0	0	1	0	1	2	1	2	1	0	1	1	0	0	0	0	1	0	0	1	0	1	0
1067	2024/9/27 23:47:23	73秒	223.79.10.116(山东-青岛)	1	3	3	2	2	2	3	2	1	0	1	1	0	2	3	2	1	0	0	1	0	1	3	1	2	1	0	1	0	1	0	1	1	1	0	0	1	0	0	1
1068	2024/9/27 23:48:31	78秒	49.64.29.36(江苏-苏州)	2	3	4	2	2	2	3	2	1	0	1	0	0	2	1	1	1	1	0	1	0	5	2	2	1	1	0	0	1	0	0	0	1	1	0	0	0	1	0	1
1069	2024/9/27 23:48:53	76秒	113.1.99.158(黑龙江-双鸭山)	2	4	3	3	4	2	5	1	1	1	1	0	0	2	3	4	1	0	1	1	0	1	3	1	2	1	0	1	1	0	1	1	0	0	0	1	0	1	1	0
1070	2024/9/27 23:49:25	150秒	27.156.91.150(福建-福州)	2	2	3	1	1	1	3	1	1	0	1	0	1	1	3	3	1	0	1	0	1	4	1	2	2	2	0	1	1	0	0	0	0	1	0	0	1	0	1	0
1071	2024/9/27 23:49:25	145秒	27.156.90.141(福建-福州)	1	4	4	3	3	2	2	1	1	0	1	0	1	1	2	2	1	0	1	0	1	3	1	2	1	3	1	0	1	1	0	1	0	1	0	0	1	1	0	1
1072	2024/9/27 23:49:28	161秒	39.162.254.50(河南-平顶山)	2	3	3	2	3	2	3	3	2	1	0	0	1	4	3	2	0	1	0	1	1	2	1	2	2	3	0	0	1	1	0	0	1	0	1	0	0	1	0	1
1073	2024/9/27 23:49:58	79秒	121.234.56.101(江苏-盐城)	1	4	4	4	4	1	3	2	1	1	0	0	0	2	3	1	1	0	0	1	0	1	2	1	3	1	1	1	0	0	0	1	0	0	1	0	0	1	0	0
1074	2024/9/27 23:50:52	81秒	218.78.180.199(上海-上海)	2	4	3	3	4	2	5	1	1	1	1	1	0	2	1	2	0	1	1	1	0	1	2	2	2	1	0	0	0	1	0	1	1	0	0	0	1	1	1	0
1075	2024/9/27 23:51:30	77秒	1.196.252.185(河南-信阳)	2	4	3	4	4	1	1	2	1	1	1	0	0	2	1	3	0	0	1	1	0	1	2	1	2	2	0	1	1	0	0	1	0	1	0	1	0	0	1	0
1076	2024/9/27 23:52:14	62秒	183.217.42.145(江西-南昌)	1	4	4	4	4	2	4	1	1	1	1	1	0	2	1	2	0	0	1	0	1	1	2	1	2	1	1	1	1	0	0	0	1	0	1	0	1	1	1	0
1077	2024/9/27 23:52:57	72秒	218.9.217.178(黑龙江-哈尔滨)	1	3	3	2	2	2	3	1	1	0	0	1	0	2	1	2	0	1	1	0	1	1	3	1	2	4	1	0	1	1	0	0	1	0	0	0	1	0	0	0
1078	2024/9/27 23:53:50	82秒	111.19.63.138(陕西-渭南)	1	3	3	2	2	2	1	1	1	1	1	1	0	2	1	1	0	0	1	0	1	2	3	1	2	1	0	0	1	0	0	0	1	0	1	0	0	1	0	0
1079	2024/9/27 23:54:11	59秒	39.90.49.139(山东-聊城)	2	5	3	4	5	2	3	1	1	1	1	0	0	2	1	2	0	1	0	0	0	1	3	1	2	2	0	0	1	0	0	1	1	0	1	0	1	1	1	0
1080	2024/9/27 23:55:23	78秒	125.44.165.173(河南-南阳)	1	3	4	2	2	2	4	1	1	1	0	0	0	2	1	1	1	0	1	1	0	2	2	1	3	1	0	0	1	0	0	1	0	1	1	0	0	1	0	1
1081	2024/9/27 23:55:25	60秒	183.51.190.137(广东-茂名)	1	3	3	2	2	1	4	2	1	1	1	0	0	4	1	2	1	0	0	1	0	2	2	2	3	2	1	0	0	0	1	1	1	0	1	0	1	0	0	0
1082	2024/9/27 23:56:43	63秒	49.76.178.46(江苏-无锡)	2	3	4	2	3	2	1	1	1	1	1	1	0	4	2	2	0	0	1	0	0	1	2	2	2	3	0	1	0	1	0	1	1	0	0	0	1	0	1	1
1083	2024/9/27 23:56:52	74秒	115.171.230.22(北京-北京)	1	4	3	4	5	1	4	1	1	1	1	0	0	1	1	3	0	0	1	1	0	1	2	1	3	1	0	1	0	0	0	1	0	1	0	0	0	1	1	1
1084	2024/9/27 23:58:00	62秒	183.45.185.31(广东-中山)	1	3	3	2	3	2	3	1	1	1	0	0	0	2	1	4	1	0	1	0	0	2	3	1	3	1	0	1	1	1	0	1	0	1	0	1	1	1	0	1
1085	2024/9/27 23:58:17	71秒	49.65.135.109(江苏-南京)	2	5	4	4	5	2	5	2	1	0	1	0	0	2	1	2	1	0	1	0	0	1	2	1	3	2	1	0	1	1	0	0	0	0	1	0	0	1	1	0
1086	2024/9/27 23:59:25	71秒	120.231.218.230(广东-深圳)	2	3	4	2	2	1	1	3	1	1	0	0	0	2	1	2	1	0	1	0	0	1	3	1	2	3	0	0	1	0	0	1	1	0	0	0	0	1	0	1
1087	2024/9/27 23:59:56	61秒	120.229.119.89(广东-东莞)	1	5	4	5	5	2	2	2	1	0	1	0	0	2	3	3	1	0	1	0	1	1	3	2	2	1	0	1	1	1	0	1	0	1	1	0	1	0	1	1
1088	2024/9/28 0:00:55	76秒	111.18.16.41(陕西-宝鸡)	2	4	3	4	4	1	1	3	1	1	1	0	1	2	1	2	0	0	1	1	0	4	3	1	2	2	0	1	1	0	0	0	0	1	0	0	1	0	0	1
1089	2024/9/28 0:01:36	85秒	117.45.122.158(江西-宜春)	1	5	3	3	5	2	2	1	1	0	1	0	0	2	1	4	0	1	1	1	0	2	2	2	3	1	0	0	1	1	0	1	0	1	1	0	1	0	1	0
1090	2024/9/28 0:02:29	79秒	111.167.18.140(天津-天津)	2	3	4	2	2	2	5	1	1	1	0	0	0	2	1	2	1	0	0	0	0	3	2	2	2	2	0	0	1	1	0	1	1	0	0	0	0	1	1	1
1091	2024/9/28 0:02:54	65秒	121.32.177.186(广东-广州)	1	4	3	4	4	2	2	2	1	1	0	0	0	2	4	1	1	1	1	0	0	5	2	1	2	1	0	0	0	1	0	1	1	0	1	0	0	0	1	0
1092	2024/9/28 0:04:04	81秒	111.27.103.32(吉林-四平)	1	4	4	3	4	1	5	1	1	1	0	0	0	4	1	4	1	1	0	1	0	1	3	1	2	2	0	0	0	1	0	1	0	0	1	1	0	1	1	0
1093	2024/9/28 0:04:05	58秒	49.75.73.46(江苏-苏州)	1	4	3	4	4	2	4	2	1	1	0	0	0	2	1	2	1	0	0	0	0	5	2	1	3	2	0	0	0	0	1	1	1	1	0	0	0	0	0	1
1094	2024/9/28 0:05:29	72秒	183.10.197.151(广东-潮州)	1	4	3	5	4	1	2	2	1	1	0	1	0	2	1	2	1	0	0	0	0	1	3	1	2	1	0	1	0	0	0	1	0	1	1	0	0	1	1	1
1095	2024/9/28 0:05:36	76秒	121.32.167.162(广东-广州)	1	4	3	3	5	1	2	2	1	1	1	1	0	2	1	2	1	1	0	0	1	3	2	1	2	3	1	1	1	0	0	1	0	0	1	0	0	1	1	0
1096	2024/9/28 0:06:55	72秒	1.194.58.84(河南-开封)	1	4	3	3	4	1	2	1	1	1	1	0	1	3	1	3	1	0	0	0	0	1	2	1	2	1	0	0	1	0	0	0	1	0	1	0	1	1	1	0
1097	2024/9/28 0:07:18	84秒	223.68.46.65(江苏-宿迁)	1	4	3	4	4	2	4	1	1	1	1	0	0	3	2	2	1	0	1	1	0	4	2	1	2	2	0	1	0	0	0	0	1	1	0	0	1	0	0	1
1098	2024/9/28 0:08:25	77秒	112.32.187.146(安徽-阜阳)	1	5	4	4	5	2	3	1	1	1	1	0	1	2	3	1	1	0	1	1	0	2	2	1	2	1	1	0	1	0	0	1	0	1	0	0	1	0	0	1
1099	2024/9/28 0:08:58	68秒	112.0.139.80(江苏-苏州)	1	4	3	4	4	2	5	1	1	1	1	0	0	2	4	3	1	0	0	0	0	1	2	2	2	2	0	1	1	1	0	0	1	0	0	0	0	0	1	0
1100	2024/9/28 0:09:44	63秒	1.60.215.140(黑龙江-齐齐哈尔)	1	3	3	2	1	1	5	2	1	1	0	0	0	2	3	4	0	1	0	1	0	3	2	1	2	1	0	1	0	0	0	0	1	1	1	0	0	1	0	1
1101	2024/9/28 0:10:09	58秒	101.18.235.248(河北-保定)	2	4	3	5	4	1	1	2	1	1	0	0	0	3	1	2	1	0	1	1	0	1	2	2	1	1	0	1	1	0	0	0	1	1	1	0	0	0	1	0
1102	2024/9/28 0:11:32	72秒	49.87.201.88(江苏-淮安)	2	4	3	3	4	2	3	2	1	1	0	0	0	2	3	3	1	0	1	0	0	5	2	1	2	2	0	0	1	1	0	0	0	1	0	0	0	0	1	0
1103	2024/9/28 0:11:49	86秒	36.249.213.60(福建-漳州)	1	4	3	3	5	2	5	1	1	1	0	0	0	2	1	4	0	0	1	0	0	2	3	1	2	1	0	0	0	1	0	0	1	0	0	0	1	1	0	1
1104	2024/9/28 0:13:00	73秒	175.147.33.89(辽宁-鞍山)	1	3	3	2	2	2	2	2	1	0	1	0	0	2	1	3	1	1	1	0	0	3	3	2	2	2	1	1	0	1	0	0	1	0	1	0	0	1	0	0
1105	2024/9/28 0:13:23	78秒	120.235.150.156(广东-河源)	1	4	3	4	4	2	2	2	1	1	1	1	0	2	1	3	1	0	0	1	0	3	2	1	2	2	0	0	1	1	0	0	1	0	1	0	0	1	1	1
1106	2024/9/28 0:14:35	80秒	42.185.18.137(黑龙江-哈尔滨)	1	4	3	5	5	1	3	3	1	1	1	1	0	2	1	2	1	0	0	1	1	2	2	1	2	2	1	1	0	0	0	0	1	0	0	0	0	0	1	1
1107	2024/9/28 0:14:57	79秒	111.46.234.55(湖北-十堰)	1	5	3	5	5	2	2	2	1	1	1	0	0	2	1	4	1	0	0	0	0	5	3	1	2	1	1	1	0	1	0	1	0	0	1	0	0	1	1	1
1108	2024/9/28 0:15:56	66秒	223.73.150.83(广东-中山)	1	4	4	4	4	2	2	2	1	1	0	1	1	2	1	2	0	1	0	1	0	3	2	1	4	2	0	0	1	0	0	1	0	1	1	0	1	0	0	0
1109	2024/9/28 0:16:58	81秒	36.32.143.212(安徽-宣城)	1	4	4	5	4	2	3	1	1	1	0	1	0	2	1	2	1	1	0	0	0	1	3	2	2	1	0	0	1	1	0	0	1	0	1	0	0	1	0	0
1110	2024/9/28 0:17:08	59秒	60.215.221.47(山东-烟台)	2	3	3	2	2	2	2	1	1	1	1	1	0	2	1	2	0	1	0	0	0	1	2	2	2	2	0	0	1	0	0	0	1	0	0	0	1	1	0	1
1111	2024/9/28 0:18:20	58秒	39.165.245.12(河南-郑州)	1	3	3	2	2	1	3	1	1	1	1	0	0	2	1	3	0	0	0	0	1	1	3	1	2	2	1	1	0	1	0	0	1	1	0	0	1	0	0	0
1112	2024/9/28 0:18:43	76秒	120.227.148.161(湖南-永州)	1	3	3	2	3	1	2	2	1	1	0	0	0	2	4	3	1	1	0	0	1	1	2	1	3	1	1	1	0	0	0	0	0	1	0	0	0	1	0	0
1113	2024/9/28 0:19:53	61秒	111.16.138.60(山东-聊城)	2	4	3	4	4	2	2	1	1	0	1	0	1	1	4	1	1	0	0	0	1	1	2	1	2	2	0	0	1	1	0	1	0	0	1	0	0	0	1	0
1114	2024/9/28 0:20:06	68秒	123.146.22.218(重庆-重庆)	1	3	3	2	3	1	5	2	1	1	1	1	0	2	1	1	0	1	1	1	0	1	3	1	2	1	1	0	0	0	0	0	1	0	0	0	1	0	0	0
1115	2024/9/28 0:21:06	58秒	117.188.29.174(贵州-贵阳)	1	4	3	4	4	2	1	3	1	1	1	1	0	4	1	2	0	1	0	0	0	1	3	2	2	2	1	0	1	0	0	0	0	1	0	0	0	1	0	0
1116	2024/9/28 0:21:19	58秒	183.253.105.249(福建-莆田)	1	4	4	3	4	1	2	1	1	1	1	1	0	2	1	1	1	1	0	0	0	1	1	1	2	1	0	1	0	1	0	0	0	1	0	0	1	1	1	0
1117	2024/9/28 0:22:28	69秒	180.126.113.35(江苏-盐城)	2	4	3	4	4	1	5	1	1	1	0	1	1	2	1	3	1	0	1	0	0	1	2	2	2	3	0	1	0	1	0	1	0	0	0	1	1	1	1	0
1118	2024/9/28 0:22:53	79秒	123.147.76.212(重庆-重庆)	2	5	3	3	5	2	2	1	1	1	1	1	0	4	3	1	1	0	1	0	0	1	2	1	2	2	1	0	0	0	0	1	1	1	0	0	0	1	1	1
1119	2024/9/28 0:23:53	71秒	223.166.69.111(上海-上海)	2	4	4	3	4	1	2	2	1	0	1	0	0	2	1	1	1	0	1	0	0	4	1	1	2	1	0	1	1	0	0	0	0	0	1	0	1	0	0	0
1120	2024/9/28 0:24:10	64秒	123.152.170.231(浙江-宁波)	1	4	3	3	4	2	2	1	1	1	1	1	0	2	3	4	0	0	1	0	0	1	1	2	2	1	1	1	0	1	0	0	0	1	1	0	1	1	0	0
1121	2024/9/28 0:25:39	75秒	112.32.190.155(安徽-阜阳)	1	3	3	2	2	2	3	1	1	0	1	1	1	2	3	3	1	1	1	0	0	1	3	2	1	2	1	0	1	1	0	0	0	1	0	0	0	0	1	0
1122	2024/9/28 0:26:21	88秒	223.166.72.195(上海-上海)	2	4	4	3	4	1	2	2	1	0	1	0	0	2	1	3	0	1	0	0	0	1	3	2	2	1	1	0	1	0	0	0	0	0	1	0	1	1	0	1
1123	2024/9/28 0:27:09	77秒	117.152.206.32(湖北-武汉)	1	3	4	1	2	2	5	3	1	1	1	1	0	2	1	2	1	0	1	1	0	1	3	1	2	1	0	0	1	0	0	1	1	0	0	0	1	1	0	1
1124	2024/9/28 0:27:58	84秒	61.158.120.27(黑龙江-哈尔滨)	1	3	3	2	2	2	2	1	1	1	1	1	0	2	1	3	1	0	1	0	0	1	3	1	2	1	1	1	1	0	0	1	0	0	0	0	0	1	0	0
1125	2024/9/28 0:28:48	83秒	115.230.186.248(浙江-嘉兴)	2	4	3	5	4	1	5	2	1	0	0	1	0	2	1	2	1	0	0	1	0	2	3	1	3	2	1	0	0	0	0	1	1	1	0	0	0	0	1	0
1126	2024/9/28 0:29:23	71秒	49.77.194.223(江苏-南京)	1	3	4	2	2	2	5	1	1	1	1	0	0	2	2	2	1	0	0	1	0	1	3	1	2	1	0	1	1	1	0	1	0	1	1	0	1	0	1	0
1127	2024/9/28 0:30:19	75秒	171.213.220.150(四川-乐山)	2	4	3	4	4	2	2	1	1	1	1	0	1	4	1	3	0	0	1	1	0	3	2	1	1	2	0	1	1	1	0	1	1	1	0	0	1	1	0	1
1128	2024/9/28 0:30:59	72秒	36.157.122.15(湖南-益阳)	1	4	4	4	4	1	5	2	1	1	0	1	0	4	1	1	1	0	0	0	0	4	3	2	2	1	0	1	0	0	0	0	1	0	0	0	0	1	0	0
1129	2024/9/28 0:31:50	77秒	223.167.168.66(上海-上海)	1	3	3	2	2	2	1	1	1	0	0	1	0	2	1	1	1	0	1	0	0	2	3	1	3	1	0	1	0	0	0	0	1	1	0	0	1	0	1	1
1130	2024/9/28 0:32:48	72秒	180.117.92.139(江苏-徐州)	1	4	3	3	4	2	1	1	1	1	0	1	0	2	1	2	1	0	0	1	1	1	3	1	2	1	0	0	1	0	0	1	0	0	0	0	0	1	0	0
1131	2024/9/28 0:33:22	78秒	219.154.130.17(河南-南阳)	1	4	3	4	4	2	2	1	1	1	1	0	0	2	1	2	1	0	0	0	0	1	3	2	2	1	1	1	1	0	0	1	0	0	0	0	0	0	1	0
1132	2024/9/28 0:34:23	81秒	115.236.230.224(浙江-绍兴)	1	4	4	3	4	1	5	1	1	1	1	0	0	2	1	1	1	0	1	0	1	2	3	1	3	2	0	0	0	1	0	0	1	0	1	0	1	1	0	0
1133	2024/9/28 0:35:09	86秒	1.63.161.186(黑龙江-绥化)	1	4	3	3	4	2	5	2	1	0	1	0	0	2	3	4	0	1	0	0	0	1	2	1	3	1	0	1	0	0	0	0	0	0	0	1	1	1	1	0
1134	2024/9/28 0:36:01	78秒	183.198.238.30(河北-承德)	2	4	3	3	5	1	2	2	1	1	1	0	1	2	1	2	1	1	1	0	0	2	2	1	2	1	1	1	0	1	0	1	0	1	1	0	1	0	1	1
1135	2024/9/28 0:36:38	75秒	112.48.32.82(福建-厦门)	1	3	3	2	2	2	5	1	1	1	1	0	0	2	1	4	0	1	1	0	1	1	2	1	2	2	1	1	0	0	1	1	1	1	0	0	0	0	0	1
1136	2024/9/28 0:37:20	65秒	115.46.69.79(广西-北海)	1	4	3	4	4	2	3	1	1	1	0	0	0	2	1	1	0	1	1	1	0	1	3	1	1	2	0	1	0	1	1	0	0	1	0	1	0	1	0	1
1137	2024/9/28 0:38:22	88秒	60.218.115.54(黑龙江-大庆)	1	4	3	4	4	2	5	1	1	1	1	0	0	2	1	2	1	0	0	0	0	1	2	2	2	1	1	0	0	0	0	1	1	0	1	0	0	1	1	1
1138	2024/9/28 0:38:55	82秒	117.160.142.210(河南-郑州)	2	4	3	4	4	1	1	1	1	1	1	1	0	2	3	3	0	1	1	0	0	1	2	1	2	1	1	1	0	0	1	0	0	1	0	0	1	1	1	0
1139	2024/9/28 0:39:50	72秒	120.239.10.237(广东-汕头)	1	5	3	5	5	2	5	1	1	1	1	0	1	2	2	2	0	0	1	1	0	3	2	1	3	1	0	0	1	1	0	0	1	1	0	0	0	0	0	1
1140	2024/9/28 0:40:21	71秒	223.167.234.58(上海-上海)	1	3	4	2	3	1	3	2	1	1	1	0	0	2	1	4	1	0	0	0	0	1	2	1	3	1	1	1	0	0	0	1	1	1	0	0	0	0	1	0
1141	2024/9/28 0:41:25	81秒	112.12.176.83(浙江-温州)	1	4	3	4	4	2	3	1	1	1	1	0	0	2	1	3	0	1	0	0	0	1	3	2	2	1	1	0	0	0	0	1	0	0	0	0	1	0	0	0
1142	2024/9/28 0:41:54	79秒	117.129.90.235(北京-北京)	1	4	3	5	5	2	2	1	1	1	1	0	0	2	3	1	0	1	0	0	0	1	3	1	2	1	0	1	0	0	0	1	1	0	0	0	1	1	0	1
1143	2024/9/28 0:43:05	86秒	119.99.112.86(湖北-黄冈)	1	4	4	4	4	2	5	1	1	0	0	1	0	1	1	1	0	0	1	0	0	1	3	1	2	2	0	1	0	1	0	1	0	1	0	0	1	0	0	1
1144	2024/9/28 0:43:37	87秒	223.167.62.180(上海-上海)	1	4	3	5	4	2	5	3	1	1	1	0	0	2	1	3	1	1	0	0	0	3	2	1	3	2	0	1	1	0	0	1	1	0	0	1	1	0	0	0
1145	2024/9/28 0:44:49	67秒	36.102.32.21(内蒙古-赤峰)	1	4	3	3	4	1	5	2	1	1	0	0	0	2	1	2	1	0	1	1	0	1	1	1	4	3	1	1	0	1	0	0	1	0	1	0	1	0	0	0
1146	2024/9/28 0:44:56	65秒	1.61.149.208(黑龙江-齐齐哈尔)	1	4	3	4	4	2	2	1	1	1	1	0	0	3	1	1	0	1	1	0	0	1	2	2	2	1	0	0	1	0	0	1	1	0	1	0	1	0	0	0
1147	2024/9/28 0:46:08	64秒	125.85.123.105(重庆-重庆)	1	3	4	3	2	1	3	1	1	1	1	1	0	3	1	2	1	0	0	0	0	2	2	1	2	2	1	1	0	1	0	1	0	1	0	0	1	1	1	0
1148	2024/9/28 0:46:25	76秒	182.200.168.18(辽宁-沈阳)	1	3	4	2	2	2	4	3	1	0	0	0	1	2	1	3	0	0	1	0	0	1	2	2	2	4	0	0	1	0	0	0	1	1	0	0	1	1	0	1
1149	2024/9/28 0:47:42	77秒	112.81.82.43(江苏-苏州)	1	4	3	4	4	2	5	2	1	1	1	1	0	2	1	2	1	1	0	1	0	4	2	1	4	1	1	0	1	0	0	1	0	1	1	0	1	1	0	1
1150	2024/9/28 0:47:58	78秒	117.68.146.233(安徽-合肥)	1	4	3	3	4	2	2	1	1	1	1	1	0	2	1	4	1	0	1	0	1	4	3	2	3	1	0	1	0	1	0	0	0	1	0	0	1	0	0	1
1151	2024/9/28 0:49:20	84秒	121.226.116.126(江苏-南通)	1	4	3	5	4	2	5	2	1	1	0	0	0	2	4	2	1	1	1	0	0	1	3	1	1	2	0	1	0	0	0	0	0	1	0	0	0	1	1	0
1152	2024/9/28 0:49:41	84秒	117.170.65.176(江西-赣州)	2	4	3	4	4	2	2	2	1	1	1	0	0	2	3	2	1	0	1	0	0	1	2	2	2	2	0	0	0	0	1	0	1	0	0	0	1	1	1	0
1153	2024/9/28 0:50:35	61秒	112.1.199.216(江苏-无锡)	2	3	3	3	1	2	2	2	1	1	0	1	0	2	1	2	1	0	0	0	0	3	1	1	2	2	1	1	0	1	0	0	1	0	1	0	1	0	1	0
1154	2024/9/28 0:51:14	78秒	123.131.161.238(山东-临沂)	2	3	3	1	3	2	3	1	1	1	0	0	0	3	2	1	1	1	0	1	0	1	3	1	4	3	0	0	0	1	0	0	0	1	1	1	1	1	1	0
1155	2024/9/28 0:51:55	65秒	1.198.48.71(河南-许昌)	2	4	3	5	4	2	5	1	1	1	0	0	0	4	1	2	0	1	0	0	0	1	1	1	2	2	0	1	0	0	0	1	0	1	1	0	0	0	0	1
1156	2024/9/28 0:52:43	74秒	111.41.29.191(黑龙江-牡丹江)	1	4	4	3	4	1	5	1	1	0	1	0	0	2	1	2	0	0	0	1	0	1	2	1	3	2	1	0	1	0	0	1	0	0	1	0	1	0	0	1
1157	2024/9/28 0:53:24	76秒	113.64.21.32(广东-揭阳)	1	4	4	3	4	1	1	2	1	1	1	0	0	2	1	2	1	0	0	0	0	1	2	1	2	1	1	0	1	0	0	1	0	1	0	0	1	0	0	1
1158	2024/9/28 0:54:01	63秒	171.107.72.122(广西-桂林)	2	4	3	4	4	1	4	3	1	0	0	1	0	2	1	1	1	1	0	1	0	1	2	1	2	2	1	0	0	1	0	0	0	1	0	0	0	1	1	0
1159	2024/9/28 0:55:00	82秒	1.182.19.69(内蒙古-呼和浩特)	1	3	3	2	2	2	2	2	1	1	0	1	0	2	2	3	0	0	0	1	0	1	3	1	1	1	1	0	1	1	0	0	0	1	0	1	1	0	1	0
1160	2024/9/28 0:55:17	63秒	120.244.131.71(北京-北京)	2	4	3	4	4	2	2	1	1	1	1	0	1	2	1	1	1	0	0	0	0	2	2	1	3	1	0	0	1	0	0	0	0	1	1	0	1	0	0	0
1161	2024/9/28 0:56:26	68秒	171.213.249.229(四川-乐山)	1	4	4	3	4	2	4	1	1	1	1	0	0	2	1	2	1	0	0	0	0	1	3	1	2	1	0	1	1	1	0	1	1	0	0	0	0	0	0	1
1162	2024/9/28 0:56:42	70秒	120.228.201.82(湖南-常德)	1	3	4	3	2	2	2	1	1	1	1	1	0	2	1	2	1	1	1	0	0	1	2	1	4	1	0	0	1	0	0	1	0	1	1	0	1	0	1	1
1163	2024/9/28 0:57:50	70秒	220.198.220.86(广东-广州)	1	4	3	5	4	2	5	1	1	1	0	0	0	2	1	2	1	1	0	0	0	1	3	2	2	3	0	0	0	1	0	0	0	0	1	0	1	0	1	1
1164	2024/9/28 0:57:55	60秒	112.47.147.161(福建-泉州)	1	3	3	2	2	2	3	2	1	1	1	0	0	2	1	2	1	0	1	0	1	2	2	1	3	1	0	1	1	1	0	0	0	1	0	0	1	1	0	0
1165	2024/9/28 0:59:11	68秒	1.81.230.230(陕西-汉中)	1	4	4	4	4	1	2	1	1	1	1	0	0	2	1	2	1	0	0	0	0	2	2	1	2	2	0	0	0	1	0	0	0	1	1	0	0	1	1	1
1166	2024/9/28 0:59:12	63秒	183.199.53.158(河北-廊坊)	1	4	4	4	4	2	5	2	1	1	0	0	1	4	1	1	1	1	1	0	0	1	2	1	4	1	1	1	0	0	0	0	0	1	1	0	0	1	1	1
1167	2024/9/28 1:00:29	63秒	120.231.166.55(广东-珠海)	2	4	4	3	4	2	5	1	1	1	0	0	0	2	3	3	1	1	1	0	0	1	2	2	2	3	0	1	1	1	0	0	0	1	1	0	0	1	1	1
1168	2024/9/28 1:00:36	69秒	113.8.239.250(黑龙江-鸡西)	1	4	4	3	4	2	4	1	1	1	1	0	0	2	1	1	0	1	1	1	0	1	2	2	3	1	0	0	1	1	1	0	0	0	0	1	1	1	0	0
1169	2024/9/28 1:01:46	57秒	219.129.215.234(广东-茂名)	2	5	3	4	5	1	5	2	1	1	1	1	0	2	1	1	0	0	0	1	0	1	2	1	2	3	1	1	1	0	0	1	0	1	1	0	1	0	1	0
1170	2024/9/28 1:02:05	82秒	42.91.152.186(甘肃-兰州)	1	3	4	2	2	1	2	1	1	0	1	0	0	3	3	2	0	0	1	0	0	5	3	1	3	1	1	1	1	0	0	1	1	1	0	0	0	1	1	0
1171	2024/9/28 1:03:16	75秒	121.31.193.8(广西-北海)	1	4	3	3	4	2	4	2	1	1	1	0	0	1	2	3	1	0	0	0	1	5	3	2	2	1	1	1	0	0	1	1	0	1	1	0	0	0	0	1
1172	2024/9/28 1:03:19	60秒	120.244.156.69(北京-北京)	1	3	4	1	3	2	3	3	1	1	1	1	0	2	1	2	1	0	0	0	0	1	2	1	2	1	0	0	0	0	1	0	0	1	0	0	0	1	0	1
1173	2024/9/28 1:04:31	57秒	123.181.102.175(河北-沧州)	1	3	3	2	3	2	3	2	1	1	0	0	0	2	3	2	1	1	0	1	0	1	2	1	2	1	1	0	0	1	1	1	0	1	1	0	0	1	0	0
1174	2024/9/28 1:04:58	88秒	180.123.73.164(江苏-徐州)	1	4	3	4	4	2	1	1	1	1	1	1	0	2	1	3	1	0	1	1	0	3	2	2	3	3	1	1	0	1	0	1	0	0	0	0	0	0	1	1
1175	2024/9/28 1:05:57	70秒	111.41.110.73(黑龙江-伊春)	1	3	3	2	2	2	4	2	1	1	1	0	0	1	1	2	1	1	1	0	0	1	2	1	1	4	1	0	1	0	0	1	0	0	1	0	1	1	1	0
1176	2024/9/28 1:06:37	86秒	36.148.98.2(湖南-怀化)	1	4	4	3	5	1	3	2	1	0	0	1	0	2	1	1	0	0	1	0	0	1	3	1	2	1	1	0	1	1	0	1	1	0	1	0	0	0	0	1
1177	2024/9/28 1:07:44	70秒	113.247.4.202(湖南-长沙)	1	4	3	3	4	2	3	1	1	1	1	0	1	2	1	1	1	0	1	0	0	1	2	2	2	3	1	0	0	1	0	0	1	0	0	0	1	1	1	0
1178	2024/9/28 1:08:05	74秒	120.239.18.149(广东-汕头)	1	4	3	5	4	1	1	1	1	1	0	0	0	2	1	2	0	0	1	0	0	4	3	2	2	1	0	0	1	0	0	1	1	0	0	0	0	1	1	0
1179	2024/9/28 1:08:59	60秒	120.235.68.235(广东-东莞)	1	4	4	5	4	2	3	1	1	1	0	1	0	4	1	3	0	1	0	1	0	1	2	1	1	1	0	1	0	0	0	1	1	1	0	0	1	0	0	0
1180	2024/9/28 1:09:29	70秒	113.1.25.26(黑龙江-七台河)	2	4	4	4	5	1	5	1	1	1	0	1	0	2	1	1	1	0	1	0	0	1	2	1	2	1	0	1	1	0	0	1	0	0	1	1	1	1	0	0
1181	2024/9/28 1:10:21	68秒	120.235.70.118(广东-东莞)	2	4	3	3	4	2	5	3	1	1	0	1	1	2	3	1	1	1	0	0	0	2	1	1	3	3	0	1	0	1	0	1	1	1	0	0	0	1	0	1
1182	2024/9/28 1:11:18	95秒	223.91.105.205(河南-南阳)	1	3	3	2	3	1	2	1	1	1	1	0	1	2	3	2	0	0	0	1	0	3	2	2	2	1	1	0	1	0	0	1	0	0	0	0	0	1	1	0
1183	2024/9/28 1:11:49	75秒	112.12.208.88(浙江-温州)	2	3	3	3	2	2	5	2	1	1	0	0	0	2	1	1	0	0	1	0	0	5	2	1	2	2	0	1	1	0	0	0	1	0	0	0	1	1	1	0
1184	2024/9/28 1:13:17	83秒	111.31.187.113(天津-天津)	1	4	3	4	4	2	5	1	1	1	1	0	0	2	3	2	1	1	0	1	0	5	2	1	2	2	1	0	0	0	0	1	1	0	0	1	0	0	1	0
1185	2024/9/28 1:13:19	74秒	123.153.105.40(浙江-舟山)	1	3	3	2	2	1	1	1	1	1	1	0	0	2	1	3	0	0	1	0	1	1	3	1	1	2	0	1	0	0	0	0	0	1	0	0	0	1	0	1
1186	2024/9/28 1:14:38	67秒	223.74.146.115(广东-潮州)	1	4	3	3	4	2	5	1	1	1	1	0	0	2	3	3	1	0	1	1	0	3	1	1	3	1	0	0	0	1	0	1	0	0	0	1	0	0	1	1
1187	2024/9/28 1:14:45	71秒	39.184.75.105(浙江-台州)	1	4	3	3	4	2	2	2	1	1	1	1	0	2	3	3	1	0	1	1	0	3	2	2	2	1	0	0	0	1	0	0	0	0	1	0	1	0	1	0
1188	2024/9/28 1:16:15	72秒	112.42.5.27(辽宁-大连)	1	4	3	4	4	2	5	2	1	1	1	0	0	2	1	3	1	0	0	0	0	5	3	1	3	2	0	1	1	1	0	1	0	0	1	0	1	0	0	0
1189	2024/9/28 1:16:38	68秒	116.231.245.214(上海-上海)	1	4	4	3	5	2	2	2	1	0	1	0	0	2	3	1	1	1	1	0	0	1	2	1	2	1	1	0	1	1	0	0	0	1	1	0	0	1	1	1
1190	2024/9/28 1:17:56	65秒	125.114.231.211(浙江-宁波)	1	3	3	2	2	1	3	3	1	1	0	0	1	2	1	2	1	0	1	0	0	2	3	1	2	1	1	0	0	1	0	1	0	0	0	0	1	0	0	0
1191	2024/9/28 1:18:02	89秒	39.148.169.75(河南-安阳)	2	3	4	2	2	1	5	1	1	1	0	0	0	2	1	5	1	0	1	1	0	1	3	1	2	1	1	1	1	0	0	1	0	0	1	0	0	0	1	0
1192	2024/9/28 1:19:19	62秒	119.98.134.142(湖北-武汉)	2	4	4	4	4	2	3	1	1	0	0	1	0	2	1	4	0	1	1	1	0	2	2	1	2	1	0	1	0	1	0	0	1	0	0	0	1	0	0	1
1193	2024/9/28 1:19:31	58秒	120.244.20.216(北京-北京)	1	4	3	5	4	1	2	1	1	0	1	0	0	2	1	3	0	1	0	1	0	1	3	1	2	1	0	0	1	0	0	1	1	1	0	0	1	1	1	0
1194	2024/9/28 1:21:00	76秒	113.201.56.3(陕西-西安)	1	4	3	4	4	1	5	1	1	1	1	0	1	2	1	2	0	1	1	0	0	1	2	1	2	1	0	0	0	1	0	1	0	1	1	0	0	0	0	1
1195	2024/9/28 1:21:03	90秒	121.27.96.70(河北-邢台)	1	3	4	3	2	1	2	2	1	1	1	0	1	2	1	2	1	0	0	0	0	1	3	1	4	1	0	1	1	0	1	1	0	0	0	0	0	0	1	1
1196	2024/9/28 1:22:24	69秒	27.36.52.220(广东-佛山)	1	5	3	3	5	2	2	3	1	1	1	1	0	3	3	1	1	0	1	0	0	1	2	2	2	1	1	1	0	0	0	1	0	1	1	0	1	1	1	0
1197	2024/9/28 1:22:35	79秒	118.77.29.107(山西-吕梁)	1	3	3	2	2	1	2	1	1	1	0	1	1	2	4	1	0	1	1	0	0	1	2	2	3	1	1	1	0	0	0	0	0	1	1	0	0	0	1	1
1198	2024/9/28 1:23:56	67秒	171.213.254.159(四川-乐山)	1	3	4	2	2	2	5	2	1	1	0	0	0	2	2	1	0	0	1	0	0	1	2	1	2	1	0	1	0	0	0	1	0	1	1	0	0	1	1	1
1199	2024/9/28 1:23:57	73秒	223.98.99.81(山东-枣庄)	1	4	3	3	4	2	1	3	1	1	1	0	1	2	1	2	1	0	1	1	0	4	3	1	2	2	1	0	1	0	0	1	0	0	0	0	0	1	1	1
1200	2024/9/28 1:25:17	67秒	120.207.164.68(山西-临汾)	1	4	3	4	5	2	3	2	1	1	1	0	1	3	1	1	0	1	0	0	0	1	3	2	3	1	0	1	0	1	0	0	1	0	0	0	1	1	1	0
1201	2024/9/28 1:25:31	79秒	115.56.116.249(河南-商丘)	2	4	3	5	4	2	2	1	1	1	1	1	0	1	1	2	1	0	0	1	0	1	3	1	2	1	1	1	0	1	0	1	0	1	1	0	0	0	0	1
1202	2024/9/28 1:26:43	73秒	223.95.54.166(浙江-金华)	2	3	4	2	2	1	5	1	1	0	1	0	0	2	1	4	1	0	1	1	0	2	3	1	1	2	0	1	1	0	1	1	1	0	0	1	0	1	1	1
1203	2024/9/28 1:26:46	61秒	144.255.139.157(山东-临沂)	1	4	3	4	4	2	5	1	1	0	0	1	0	2	1	2	0	1	0	0	0	1	3	1	2	2	0	0	1	0	0	1	1	0	0	1	1	1	0	0
1204	2024/9/28 1:28:12	72秒	183.200.189.244(山西-大同)	1	3	3	2	2	2	3	3	1	1	1	1	0	2	1	3	1	0	1	0	0	1	2	1	2	2	0	0	1	0	0	1	0	0	0	0	0	1	1	0
1205	2024/9/28 1:28:41	77秒	117.143.107.134(上海-上海)	2	4	3	3	5	2	5	1	1	1	0	0	0	2	1	2	1	0	1	1	0	1	1	2	2	1	1	1	0	0	1	1	1	1	0	0	1	0	0	0
1206	2024/9/28 1:29:45	77秒	112.86.140.166(江苏-南京)	1	4	3	3	4	2	1	1	1	0	1	0	0	2	3	3	1	0	1	1	0	4	3	1	2	1	1	1	0	1	0	0	0	1	1	1	1	1	0	1
1207	2024/9/28 1:30:34	75秒	39.91.32.104(山东-济南)	1	4	3	4	4	2	2	2	1	1	1	0	0	2	1	1	1	1	1	0	0	2	2	1	3	2	0	1	1	1	0	1	1	0	0	0	0	1	0	1
1208	2024/9/28 1:31:18	80秒	60.15.211.99(黑龙江-绥化)	1	3	4	2	3	2	3	2	1	1	0	0	0	2	1	3	1	0	0	0	0	1	3	2	1	2	1	0	0	0	0	0	1	0	1	0	0	1	1	1
1209	2024/9/28 1:32:03	75秒	121.227.8.21(江苏-苏州)	2	4	3	4	4	2	3	1	1	1	1	1	0	2	1	2	0	0	1	0	0	1	3	1	2	1	0	1	1	0	0	1	1	1	0	0	1	1	1	0
1210	2024/9/28 1:32:43	71秒	120.81.189.46(广东-梅州)	1	4	3	3	4	1	5	2	1	0	1	0	0	2	1	3	1	1	0	0	0	5	3	2	3	1	1	0	1	0	0	0	0	1	0	0	0	1	0	0
1211	2024/9/28 1:33:13	56秒	117.153.198.106(湖北-恩施)	2	4	4	4	4	2	5	2	1	1	1	1	0	2	1	4	1	1	0	0	0	2	1	1	3	1	1	1	0	1	0	0	1	1	1	0	0	1	1	0
1212	2024/9/28 1:33:58	61秒	171.216.152.225(四川-成都)	2	3	3	2	3	1	4	1	1	1	1	1	0	4	1	2	1	0	1	0	0	1	3	1	1	1	0	1	1	0	1	1	1	0	1	0	1	1	0	1
1213	2024/9/28 1:34:46	79秒	120.225.43.78(山东-德州)	1	4	3	4	4	2	5	1	1	0	1	0	0	2	3	2	0	1	1	0	0	1	2	1	2	2	0	1	1	0	0	0	1	0	1	0	0	0	0	1
1214	2024/9/28 1:35:39	87秒	114.227.90.241(江苏-常州)	1	4	3	4	4	1	5	1	1	1	0	0	0	2	1	4	1	0	0	0	0	2	2	1	4	1	0	1	0	0	0	1	0	0	0	0	0	0	1	1
1215	2024/9/28 1:36:18	77秒	223.74.30.41(广东-揭阳)	1	4	3	3	4	1	5	1	1	1	1	0	0	2	1	2	1	0	0	0	0	1	2	1	3	4	1	1	0	1	0	0	0	1	0	0	1	0	1	1
1216	2024/9/28 1:37:06	72秒	119.133.93.78(广东-江门)	2	3	4	2	2	2	2	2	1	1	1	1	0	2	4	2	1	1	0	1	0	1	3	1	2	1	0	1	0	1	0	0	0	1	0	0	1	0	1	0
1217	2024/9/28 1:37:50	79秒	223.107.130.31(江苏-盐城)	1	4	4	3	4	1	5	2	1	0	1	0	1	2	1	4	0	0	1	1	0	1	2	1	2	1	1	1	0	1	0	0	0	0	0	1	0	0	1	0
1218	2024/9/28 1:38:40	78秒	223.89.128.113(河南-驻马店)	1	4	3	4	4	1	5	3	1	1	0	0	0	2	1	1	0	0	1	0	0	1	2	1	1	2	1	0	1	0	0	1	0	0	1	0	0	1	1	1
1219	2024/9/28 1:39:16	72秒	117.66.249.29(安徽-芜湖)	1	4	3	4	4	1	2	1	1	1	1	1	0	3	2	3	1	1	0	0	0	1	3	2	2	1	0	0	0	0	1	1	0	0	0	0	1	1	1	0
1220	2024/9/28 1:40:03	69秒	171.216.136.182(四川-成都)	1	3	3	2	2	2	5	1	1	1	0	0	0	2	1	2	1	0	1	1	0	1	2	1	2	1	1	1	0	0	0	1	0	1	1	0	1	0	1	0
1221	2024/9/28 1:40:41	70秒	117.143.138.132(上海-上海)	1	4	4	4	4	1	2	2	1	1	1	1	0	4	3	4	1	0	0	0	0	3	2	1	2	1	0	1	0	0	0	1	0	0	0	0	1	1	0	1
1222	2024/9/28 1:41:35	77秒	27.193.198.97(山东-青岛)	1	4	3	4	4	2	4	1	1	1	0	0	0	2	1	5	1	1	1	0	0	1	3	2	3	1	1	0	1	1	0	1	1	1	0	0	0	0	1	0
1223	2024/9/28 1:42:09	73秒	183.199.196.248(河北-邯郸)	1	5	3	3	5	2	4	1	1	1	0	0	0	2	1	1	1	0	1	1	0	2	2	2	2	3	1	1	0	0	0	1	0	1	0	0	1	0	1	0
1224	2024/9/28 1:42:57	69秒	111.43.158.199(黑龙江-哈尔滨)	1	3	3	2	2	2	2	1	1	1	0	1	0	1	1	4	1	0	0	1	0	2	3	1	4	4	1	0	1	1	0	1	0	1	1	0	0	1	1	1
1225	2024/9/28 1:44:05	80秒	183.199.240.228(河北-邯郸)	1	4	3	5	4	2	3	1	1	1	0	1	0	2	3	2	0	0	1	1	0	1	3	2	2	2	1	1	1	0	0	1	0	0	0	0	1	1	0	1
1226	2024/9/28 1:44:24	71秒	153.34.54.73(江苏-苏州)	1	3	3	2	1	2	5	1	1	1	0	0	0	2	3	1	1	0	1	0	1	2	2	1	4	1	0	1	1	0	0	1	0	1	0	0	1	1	1	0
1227	2024/9/28 1:45:44	84秒	157.0.153.38(江苏-苏州)	2	3	4	3	2	2	5	1	1	0	1	1	1	2	1	2	0	0	1	1	0	1	2	1	1	1	1	0	0	0	0	1	0	1	0	0	0	1	1	0
1228	2024/9/28 1:45:50	72秒	120.231.142.242(广东-清远)	1	4	3	4	4	2	2	2	1	1	1	1	0	4	1	1	1	0	1	1	0	1	1	1	2	4	0	0	1	1	0	1	1	1	0	0	1	1	1	0
1229	2024/9/28 1:47:01	63秒	218.23.105.205(安徽-合肥)	1	4	3	4	4	1	4	1	1	0	1	0	0	2	1	2	1	0	1	0	1	1	1	1	4	1	0	0	1	1	0	0	0	1	0	1	0	0	0	1
1230	2024/9/28 1:47:23	78秒	124.89.68.104(陕西-西安)	2	3	3	2	2	1	4	2	1	1	1	1	0	2	1	4	0	0	1	0	0	5	2	1	3	1	0	1	0	1	1	0	1	0	0	0	1	1	0	1
1231	2024/9/28 1:48:22	67秒	171.43.153.139(湖北-武汉)	1	4	3	3	4	2	5	1	1	1	0	0	0	2	3	3	1	0	0	0	0	1	2	2	2	4	1	0	1	0	0	0	1	0	0	0	0	1	1	0
1232	2024/9/28 1:48:54	77秒	111.14.211.86(山东-济南)	2	3	3	2	3	2	2	2	1	1	1	1	0	2	1	2	1	1	0	0	0	2	2	1	4	2	0	0	1	1	1	1	0	0	1	0	0	1	0	0
1233	2024/9/28 1:49:40	64秒	1.194.71.217(河南-周口)	1	5	3	4	5	2	5	2	1	0	1	0	1	2	1	1	1	1	0	1	0	2	3	1	2	1	0	1	0	0	0	0	1	1	1	0	0	1	1	0
1234	2024/9/28 1:50:34	85秒	120.244.38.105(北京-北京)	1	4	3	4	4	1	5	2	1	1	1	0	1	2	1	3	1	1	1	0	0	3	3	1	3	1	1	1	1	0	0	1	1	0	1	0	0	0	1	1
1235	2024/9/28 1:51:07	73秒	114.221.240.75(江苏-南京)	1	4	3	4	4	1	5	2	1	1	1	0	0	2	1	1	0	0	1	0	0	1	2	1	4	1	1	1	1	0	0	0	1	1	0	0	1	0	0	1
1236	2024/9/28 1:52:14	64秒	112.93.89.111(广东-佛山)	1	4	3	5	4	2	5	3	1	1	1	0	0	2	1	2	1	0	0	1	0	1	3	1	1	1	1	1	1	0	0	0	1	0	1	0	1	0	1	1
1237	2024/9/28 1:52:23	62秒	27.192.52.93(山东-潍坊)	1	3	3	2	2	1	4	1	1	1	1	1	0	2	1	3	1	0	0	1	0	5	2	2	2	2	1	1	1	0	0	0	1	0	0	0	0	1	0	0
1238	2024/9/28 1:53:34	65秒	27.189.200.166(河北-廊坊)	1	3	3	2	2	2	2	2	1	1	1	1	0	2	1	5	0	0	1	0	0	1	3	1	3	1	0	1	1	0	0	1	1	0	1	0	0	0	0	1
1239	2024/9/28 1:53:39	62秒	111.41.39.131(黑龙江-绥化)	1	4	3	3	4	2	5	1	1	1	0	0	1	2	1	1	1	0	1	0	0	2	2	1	3	2	1	0	0	0	0	0	1	0	1	0	0	0	1	1
1240	2024/9/28 1:54:54	67秒	182.32.144.51(山东-德州)	1	5	3	4	5	1	3	2	1	1	0	0	0	2	1	2	0	1	0	0	0	2	3	1	2	1	0	1	0	1	0	0	1	1	1	0	0	1	1	1
1241	2024/9/28 1:55:01	68秒	36.32.248.117(安徽-宿州)	1	3	3	2	3	1	5	3	1	1	1	1	0	3	1	4	0	0	1	0	0	1	2	2	3	3	1	1	0	0	0	1	0	0	0	0	0	0	1	1
1242	2024/9/28 1:56:31	82秒	43.225.208.165(黑龙江-哈尔滨)	1	4	3	4	4	2	5	1	1	1	1	0	0	4	1	4	1	0	1	0	0	3	3	1	2	4	1	1	0	0	0	1	1	0	1	0	0	1	0	1
1243	2024/9/28 1:56:42	86秒	113.16.123.159(广西-梧州)	1	4	3	3	4	1	5	2	1	0	1	1	0	2	3	1	0	1	1	0	1	1	3	1	1	1	0	1	0	1	0	0	1	0	0	0	1	0	1	0
1244	2024/9/28 1:58:06	79秒	43.225.208.130(黑龙江-哈尔滨)	1	4	3	3	4	2	5	2	1	1	0	0	0	4	1	5	0	0	1	0	0	4	3	1	2	1	0	1	0	0	0	1	1	1	0	0	1	1	0	0
1245	2024/9/28 1:58:07	71秒	120.82.117.235(广东-汕头)	1	4	3	3	4	1	2	1	1	1	1	1	0	2	1	2	1	1	1	0	0	1	3	2	1	1	0	1	0	1	0	1	1	1	0	0	0	1	0	1
1246	2024/9/28 1:59:28	66秒	42.235.163.88(河南-洛阳)	1	4	3	4	4	1	5	1	1	1	0	0	0	2	1	4	1	0	1	1	0	2	2	2	3	4	1	0	0	0	0	1	0	1	0	0	0	1	0	0
1247	2024/9/28 1:59:40	76秒	112.38.75.3(山东-临沂)	1	3	3	2	1	1	5	2	1	1	0	0	1	2	1	3	0	0	1	1	1	2	2	1	1	1	0	0	0	1	0	0	0	0	1	0	0	0	1	0
1248	2024/9/28 2:01:00	78秒	14.216.159.117(广东-东莞)	2	3	3	1	3	2	5	1	1	1	0	0	0	2	1	2	0	1	1	0	1	1	2	1	4	1	0	0	1	0	0	0	1	1	0	0	1	0	1	0
1249	2024/9/28 2:01:02	66秒	183.199.245.198(河北-邯郸)	1	3	4	2	2	2	2	1	1	1	1	1	0	2	1	2	1	0	1	0	0	2	2	1	2	2	0	0	1	1	0	1	1	0	1	0	1	0	0	1
1250	2024/9/28 2:02:21	65秒	112.10.196.77(浙江-杭州)	1	4	3	3	4	2	3	1	1	1	0	1	0	2	1	2	0	0	0	0	1	1	3	1	2	1	0	0	0	1	0	1	0	0	0	0	0	0	1	0
1251	2024/9/28 2:02:26	71秒	183.94.122.249(湖北-武汉)	2	5	3	4	5	1	2	2	1	0	1	0	0	2	1	3	0	1	0	0	0	1	2	1	1	2	1	0	0	0	0	1	0	1	1	0	0	1	1	0
1252	2024/9/28 2:03:40	61秒	114.222.77.109(江苏-南京)	1	3	4	2	3	2	5	1	1	1	0	0	0	2	1	3	0	0	1	1	0	1	3	2	2	1	0	1	1	1	0	1	1	0	0	0	0	1	1	1
1253	2024/9/28 2:03:47	72秒	183.223.174.154(四川-南充)	2	4	3	3	4	2	4	1	1	1	0	1	0	2	1	2	1	0	1	1	0	1	1	1	3	1	0	0	1	1	0	0	0	1	0	0	0	0	1	0
1254	2024/9/28 2:05:06	73秒	120.204.141.146(上海-上海)	1	4	3	4	4	2	1	3	1	1	1	1	0	2	3	2	1	0	1	1	0	2	2	1	2	1	0	0	1	0	0	1	0	0	1	0	1	1	1	0
1255	2024/9/28 2:05:13	70秒	1.80.116.26(陕西-西安)	1	3	3	2	2	2	4	2	1	1	1	0	0	2	1	1	1	0	0	0	0	1	2	2	2	2	0	1	0	0	0	1	0	0	0	0	0	1	1	0
1256	2024/9/28 2:06:43	80秒	183.206.44.187(江苏-徐州)	1	3	3	2	2	2	5	2	1	1	0	1	0	4	1	3	1	0	0	1	0	1	3	1	2	2	0	0	1	1	0	1	1	1	0	0	1	0	1	1
1257	2024/9/28 2:06:56	83秒	111.43.193.91(黑龙江-绥化)	1	4	3	3	4	2	5	1	1	1	0	0	0	2	3	2	1	0	1	1	0	1	2	1	1	1	0	0	1	0	0	0	1	1	1	0	0	1	0	0
1258	2024/9/28 2:08:15	79秒	120.227.41.34(湖南-长沙)	1	5	3	4	5	2	1	1	1	1	1	0	0	3	1	2	0	1	1	1	0	1	3	2	2	2	0	0	1	0	0	0	1	0	1	0	0	1	1	1
1259	2024/9/28 2:08:16	65秒	140.240.67.241(海南-海口)	1	3	4	2	2	1	3	3	1	0	1	0	0	2	1	3	1	1	0	0	0	2	2	1	2	2	1	1	1	0	0	0	1	1	0	0	1	1	0	1
1260	2024/9/28 2:09:31	62秒	223.101.149.13(辽宁-抚顺)	1	3	3	3	2	2	2	1	1	0	1	0	0	2	1	4	0	1	1	0	0	2	2	1	3	2	0	1	0	1	1	0	1	1	0	0	1	1	1	0
1261	2024/9/28 2:09:50	79秒	101.70.129.21(浙江-湖州)	1	4	4	4	4	2	5	1	1	1	1	0	1	2	4	3	1	1	0	1	0	2	3	1	3	2	0	1	0	0	0	1	0	1	1	0	0	1	0	0
1262	2024/9/28 2:10:54	69秒	112.42.28.80(辽宁-大连)	1	4	3	3	4	2	2	2	1	0	1	0	0	3	1	2	0	0	1	1	0	1	3	2	2	2	1	0	0	0	0	0	0	0	1	0	1	0	1	1
1263	2024/9/28 2:11:19	75秒	221.211.22.47(黑龙江-鸡西)	1	3	3	2	2	1	5	2	1	1	1	0	0	2	1	3	1	0	1	0	1	1	3	1	2	2	1	1	1	0	0	1	0	0	0	0	0	1	0	0
1264	2024/9/28 2:12:24	71秒	118.74.144.222(山西-晋中)	1	4	3	4	4	2	3	2	1	0	1	1	0	4	1	1	0	1	0	1	0	3	3	1	2	2	0	1	0	0	1	0	0	1	0	0	1	1	0	0
1265	2024/9/28 2:12:47	74秒	115.62.239.144(河南-新乡)	2	4	4	4	4	1	5	1	1	0	0	1	0	2	1	2	0	1	0	0	0	5	2	1	2	2	0	0	1	0	0	0	1	1	0	0	0	1	0	0
1266	2024/9/28 2:14:00	59秒	120.87.55.108(广东-韶关)	1	4	3	3	4	2	3	1	1	1	1	1	0	2	1	1	0	0	1	1	0	1	2	2	1	2	1	1	0	1	0	1	1	0	0	1	1	0	0	0
1267	2024/9/28 2:14:20	78秒	219.140.28.251(湖北-武汉)	2	4	3	5	5	2	4	2	1	0	0	0	1	2	1	5	0	0	0	1	0	1	3	2	2	2	1	0	0	1	0	1	0	1	0	0	1	1	0	1
1268	2024/9/28 2:15:28	73秒	171.15.188.48(河南-信阳)	1	4	3	3	4	2	5	2	1	1	1	0	1	2	3	1	1	0	1	1	0	1	1	1	2	4	1	1	0	0	0	1	0	0	0	0	0	1	0	0
1269	2024/9/28 2:15:47	73秒	14.112.21.16(广东-惠州)	1	4	3	4	4	2	2	1	1	1	1	0	0	3	3	3	1	0	1	0	0	1	2	1	2	1	0	1	0	0	0	1	1	0	0	0	0	0	0	1
1270	2024/9/28 2:16:55	74秒	1.83.247.142(陕西-西安)	2	4	3	4	5	2	5	3	1	1	1	0	1	2	1	3	0	1	1	1	0	5	3	1	1	2	0	0	1	1	0	1	0	0	0	0	1	0	0	0
1271	2024/9/28 2:17:32	73秒	112.51.141.51(福建-南平)	1	3	3	2	1	2	5	1	1	1	1	1	0	2	1	1	1	1	1	0	0	2	2	1	1	1	1	1	0	0	0	1	0	0	0	0	1	1	0	1
1272	2024/9/28 2:18:09	59秒	113.89.54.15(广东-深圳)	1	3	3	2	2	2	2	2	1	1	0	0	0	2	2	2	1	0	0	0	0	2	3	1	2	2	1	0	1	1	0	1	1	0	0	0	1	1	0	1
1273	2024/9/28 2:19:02	74秒	43.225.208.201(黑龙江-哈尔滨)	1	4	4	4	4	2	2	2	1	1	0	0	0	2	3	2	1	1	0	1	0	5	2	1	2	1	1	1	0	0	0	1	0	0	1	0	1	1	1	0
1274	2024/9/28 2:19:41	75秒	223.89.91.186(河南-三门峡)	2	4	3	4	4	2	5	1	1	1	1	1	0	2	4	2	0	1	0	0	0	2	2	2	2	4	1	1	0	0	0	1	1	1	0	0	1	1	0	0
1275	2024/9/28 2:20:22	67秒	49.64.215.23(江苏-苏州)	1	5	3	4	5	2	5	2	1	0	1	0	0	2	1	5	1	0	0	1	0	2	2	1	2	1	1	1	0	0	0	0	1	1	0	0	1	1	1	0
1276	2024/9/28 2:21:19	63秒	120.245.113.83(北京-北京)	1	3	4	2	2	2	5	1	1	1	0	1	0	2	3	2	1	0	1	0	0	1	3	1	3	1	0	0	0	1	0	1	0	1	1	0	0	0	1	1
1277	2024/9/28 2:21:51	75秒	49.64.149.64(江苏-苏州)	1	5	4	4	5	2	5	3	1	1	1	0	0	2	1	3	1	0	0	0	0	5	2	2	2	1	0	1	1	0	1	0	0	1	1	0	0	1	1	1
1278	2024/9/28 2:22:49	76秒	120.245.115.30(北京-北京)	1	4	3	3	4	2	5	1	1	0	1	1	0	2	1	2	1	1	1	0	0	1	2	1	2	2	1	1	0	1	0	1	0	1	0	0	0	0	1	1
1279	2024/9/28 2:23:14	69秒	113.2.102.158(黑龙江-绥化)	1	4	3	3	4	2	2	1	1	1	1	1	0	2	1	4	1	1	0	1	0	2	2	2	2	3	0	1	0	1	0	0	0	1	1	0	1	1	1	0
1280	2024/9/28 2:24:00	57秒	183.49.245.104(广东-东莞)	1	4	4	3	4	2	5	3	1	0	1	0	0	2	3	5	0	1	0	1	0	1	2	1	1	2	0	1	1	1	0	1	1	1	0	0	1	0	0	0
1281	2024/9/28 2:24:32	64秒	106.112.64.60(河北-邢台)	1	4	3	4	4	2	2	1	1	1	1	1	0	2	2	2	0	0	1	0	0	4	2	1	3	2	0	1	1	0	0	1	0	1	1	0	0	1	0	1
1282	2024/9/28 2:25:36	60秒	112.49.188.181(福建-福州)	1	3	3	2	2	2	2	1	1	1	1	1	0	2	2	2	1	0	0	1	0	1	2	1	2	2	0	0	0	1	0	1	0	1	0	1	0	1	0	0
1283	2024/9/28 2:26:14	88秒	120.239.92.86(广东-江门)	1	3	3	2	2	2	2	1	1	1	1	0	0	2	1	2	1	0	1	0	0	2	3	2	2	1	0	0	1	0	0	0	1	0	1	0	0	1	1	1
1284	2024/9/28 2:26:54	63秒	39.180.79.27(浙江-丽水)	1	5	3	4	5	1	2	1	1	1	1	0	0	2	1	4	0	1	1	1	0	2	2	1	2	4	1	1	1	0	0	0	0	0	1	0	1	0	0	0
1285	2024/9/28 2:27:55	87秒	120.5.88.222(河北-唐山)	2	3	3	2	2	1	5	2	1	0	1	1	0	2	3	3	1	1	0	0	0	2	2	1	2	1	1	1	0	1	0	1	1	0	0	0	1	1	0	1
1286	2024/9/28 2:28:07	60秒	120.207.186.210(山西-晋城)	1	3	3	2	3	1	4	2	1	1	1	1	0	2	1	3	0	1	1	1	0	2	3	1	3	1	0	1	1	1	0	0	0	0	1	0	1	1	1	0
1287	2024/9/28 2:29:11	62秒	123.4.101.85(河南-许昌)	1	3	3	2	3	2	5	3	1	0	0	1	0	2	3	2	0	0	0	1	0	2	2	1	3	2	0	1	1	1	0	1	0	0	1	1	1	1	1	0
1288	2024/9/28 2:29:29	67秒	117.37.180.214(陕西-延安)	1	4	3	4	4	1	2	2	1	1	1	0	0	2	3	2	1	0	1	0	1	1	2	2	2	1	1	0	1	0	0	1	1	1	0	0	0	1	0	0
1289	2024/9/28 2:30:42	77秒	111.41.213.36(黑龙江-齐齐哈尔)	1	4	3	4	4	2	5	2	1	1	1	0	1	2	1	2	0	0	0	1	0	1	2	1	2	2	1	0	0	1	0	1	1	1	0	0	0	1	1	1
1290	2024/9/28 2:31:15	92秒	119.0.11.53(贵州-黔东南)	1	3	3	2	2	2	5	2	1	1	0	1	1	2	3	1	1	0	1	0	0	1	2	2	3	1	1	1	0	0	0	0	1	0	1	0	1	0	0	0
1291	2024/9/28 2:32:19	82秒	113.75.7.34(广东-河源)	1	3	4	2	2	1	5	1	1	1	1	0	0	2	1	1	0	1	1	0	0	1	2	1	2	1	0	1	1	1	0	1	1	1	0	0	0	1	0	0
1292	2024/9/28 2:32:43	75秒	36.161.103.241(安徽-合肥)	1	4	3	3	4	1	2	1	1	1	1	0	0	2	1	2	0	0	1	0	0	1	1	1	2	1	1	0	1	0	0	1	0	1	0	0	0	1	1	0
1293	2024/9/28 2:33:52	65秒	36.143.182.132(河北-廊坊)	1	3	4	2	2	2	3	1	1	0	1	0	0	3	1	1	0	1	0	0	0	1	1	1	2	1	0	1	1	1	0	0	1	0	1	0	1	1	1	0
1294	2024/9/28 2:34:37	77秒	120.245.139.35(北京-北京)	1	3	3	2	2	1	2	3	1	0	1	0	0	2	1	2	1	0	1	1	0	1	2	1	2	1	0	0	0	1	0	1	1	1	0	0	0	1	0	0
1295	2024/9/28 2:35:28	82秒	183.185.24.227(山西-太原)	1	3	3	2	3	2	2	1	1	1	0	0	0	2	1	3	0	0	0	1	0	1	2	1	2	2	0	1	1	1	0	1	1	0	0	0	0	1	1	0
1296	2024/9/28 2:36:10	79秒	121.10.223.110(广东-汕头)	1	3	3	2	2	2	2	1	1	0	1	1	0	2	1	1	0	1	0	0	0	1	3	1	3	2	0	1	0	0	0	1	1	1	0	0	1	0	0	0
1297	2024/9/28 2:37:26	81秒	111.14.10.60(山东-临沂)	1	4	3	4	4	2	2	3	1	1	0	0	0	2	1	1	1	0	0	0	0	1	2	1	2	1	0	1	0	1	1	1	1	0	0	0	0	1	0	0
1298	2024/9/28 2:37:42	78秒	117.181.131.41(广西-梧州)	1	4	4	4	4	1	4	2	1	1	1	1	0	2	1	3	0	0	0	1	0	2	2	1	2	1	1	1	1	0	0	0	1	0	1	0	1	1	1	0
1299	2024/9/28 2:38:47	68秒	125.90.21.67(广东-湛江)	1	5	3	4	5	2	2	1	1	0	1	0	1	2	1	3	1	0	0	0	0	2	2	1	2	1	1	1	0	1	0	0	1	0	0	1	1	0	0	0
1300	2024/9/28 2:39:06	71秒	27.154.69.26(福建-厦门)	1	5	3	4	5	2	4	2	1	1	0	1	0	2	1	2	0	0	1	0	0	2	2	1	2	2	1	0	0	1	0	1	0	0	0	0	1	0	1	0
1301	2024/9/28 2:40:15	75秒	125.40.3.10(河南-郑州)	1	4	3	4	4	2	2	1	1	0	1	1	1	2	3	3	1	0	1	0	1	1	1	2	2	2	1	1	0	0	0	1	0	1	0	0	0	0	1	0
1302	2024/9/28 2:40:24	60秒	111.16.93.193(山东-济宁)	1	3	3	2	3	1	5	1	1	1	1	0	0	2	1	4	0	1	0	1	0	1	3	1	3	4	1	1	1	0	0	1	0	0	1	0	1	0	1	0
1303	2024/9/28 2:41:41	63秒	125.44.16.14(河南-开封)	1	4	3	4	4	2	1	1	1	1	0	0	0	2	1	2	1	0	0	0	0	2	3	2	3	1	0	1	0	1	0	0	1	1	0	0	0	1	1	0
1304	2024/9/28 2:41:43	73秒	222.90.19.91(陕西-西安)	1	4	3	3	4	2	3	1	1	0	1	0	0	2	1	4	1	1	0	0	0	4	3	2	2	2	0	0	1	0	0	1	1	0	0	0	1	0	0	0
1305	2024/9/28 2:42:53	58秒	60.162.224.78(浙江-台州)	2	4	3	4	4	2	5	1	1	1	0	0	0	2	1	5	1	1	0	0	0	4	3	2	3	1	0	0	0	1	0	1	0	1	0	0	0	0	0	1
1306	2024/9/28 2:43:08	71秒	223.74.214.244(广东-潮州)	1	3	3	2	2	2	2	1	1	0	1	1	1	4	1	2	0	1	1	1	0	4	3	1	2	1	0	0	1	1	0	1	0	0	0	0	1	0	1	1
1307	2024/9/28 2:44:33	85秒	115.46.130.41(广西-贺州)	2	4	3	4	4	2	2	3	1	1	1	0	1	2	1	4	0	1	0	1	0	1	3	2	2	1	0	1	0	0	0	0	1	1	1	0	1	1	0	1
1308	2024/9/28 2:44:55	89秒	125.44.21.89(河南-开封)	1	4	3	4	4	2	4	1	1	0	0	0	1	2	1	2	0	0	0	1	0	1	3	1	2	1	1	1	1	0	0	0	1	1	1	0	0	0	0	1
1309	2024/9/28 2:46:02	75秒	111.37.48.131(山东-潍坊)	1	4	3	4	4	1	4	1	1	1	1	0	0	2	1	2	0	0	1	0	0	2	2	1	2	2	1	0	0	1	0	0	1	0	1	0	0	1	1	1
1310	2024/9/28 2:46:23	74秒	117.12.232.209(天津-天津)	1	4	3	4	4	1	2	3	1	1	1	1	0	2	3	3	0	1	0	0	0	3	2	1	3	2	1	0	1	0	0	0	1	0	1	0	1	1	1	0
1311	2024/9/28 2:47:23	67秒	112.81.183.34(江苏-无锡)	2	3	3	2	2	1	5	2	1	1	0	0	0	2	1	3	1	0	0	1	0	3	3	2	1	1	1	1	0	0	0	0	1	0	0	0	1	1	0	0
1312	2024/9/28 2:47:57	81秒	117.95.175.38(江苏-宿迁)	1	4	3	4	4	2	5	1	1	1	1	1	0	2	1	1	1	0	1	0	0	1	2	1	2	1	1	0	1	0	1	1	0	0	0	0	0	1	1	1
1313	2024/9/28 2:49:26	74秒	223.89.93.197(河南-三门峡)	1	4	3	4	4	1	4	1	1	1	0	1	1	2	1	3	1	0	0	1	0	1	2	1	2	1	0	0	1	0	0	0	1	1	1	0	0	0	1	0
1314	2024/9/28 2:49:41	120秒	120.219.45.174(河南-洛阳)	1	4	4	4	4	2	2	1	1	1	1	1	0	2	1	1	1	0	1	1	0	1	3	2	2	2	0	1	1	1	0	0	1	0	0	0	0	1	1	1
1315	2024/9/28 2:50:31	74秒	120.230.131.203(广东-广州)	1	3	3	1	2	2	5	1	1	1	1	0	0	2	1	1	0	0	0	0	1	5	2	1	1	1	1	1	1	0	0	1	0	0	1	0	1	0	1	0
1316	2024/9/28 2:50:50	70秒	115.193.1.152(浙江-杭州)	1	3	4	2	3	2	5	1	1	1	1	1	0	2	1	2	0	1	1	0	0	2	3	1	2	2	1	1	0	1	0	0	1	1	1	0	0	1	0	0
1317	2024/9/28 2:52:06	81秒	60.220.29.154(山西-长治)	1	4	4	5	4	2	2	1	1	1	0	0	0	2	1	2	1	0	0	0	0	4	2	1	2	2	0	1	1	1	0	1	0	1	0	0	0	0	1	1
1318	2024/9/28 2:52:15	71秒	223.89.16.5(河南-濮阳)	2	4	3	4	4	1	5	1	1	1	0	0	0	2	1	1	1	0	0	0	0	2	3	2	2	1	0	1	0	0	0	1	1	0	0	0	0	0	0	1
1319	2024/9/28 2:53:39	79秒	222.212.179.176(四川-成都)	1	4	4	3	4	1	5	1	1	1	0	1	0	2	1	2	0	0	0	1	0	4	2	1	2	2	0	1	0	0	0	1	0	0	0	0	1	1	0	1
1320	2024/9/28 2:53:59	69秒	183.0.88.225(广东-湛江)	1	4	3	5	4	1	3	2	1	1	1	1	0	2	1	3	0	1	0	0	0	2	2	1	2	1	0	0	1	0	0	0	1	1	0	0	0	0	1	0
1321	2024/9/28 2:55:11	57秒	182.47.216.225(山东-日照)	2	4	4	4	4	2	1	1	1	1	1	1	0	2	3	1	0	0	1	1	0	1	2	1	4	1	0	1	1	0	1	0	0	1	1	0	1	0	0	0
1322	2024/9/28 2:55:29	71秒	60.171.147.26(安徽-安庆)	1	3	3	2	2	1	2	1	1	1	1	0	1	2	3	5	1	0	1	0	0	1	3	1	2	4	1	0	1	0	0	0	1	0	1	1	1	1	1	0
1323	2024/9/28 2:57:05	82秒	59.34.191.86(广东-云浮)	1	4	3	4	4	2	3	1	1	1	1	0	0	2	1	1	1	0	1	1	0	1	3	1	2	1	0	1	0	0	0	1	0	1	0	0	1	1	0	1
1324	2024/9/28 2:57:14	83秒	183.225.136.247(云南-保山)	1	4	3	4	4	2	3	2	1	1	1	0	0	2	1	3	1	1	0	1	0	1	2	1	2	2	0	1	0	0	0	0	0	0	1	0	1	0	0	0
1325	2024/9/28 2:58:36	69秒	120.230.92.85(广东-广州)	1	4	3	4	4	1	5	1	1	1	0	0	0	2	1	3	1	0	1	0	0	4	2	1	1	2	0	0	1	0	0	0	0	1	0	0	0	1	1	1
1326	2024/9/28 2:59:00	78秒	123.174.205.109(山西-运城)	1	4	3	4	4	2	3	1	1	1	1	0	1	2	1	1	0	1	0	0	0	2	3	1	4	1	0	1	1	0	0	0	1	0	1	0	0	1	1	1
1327	2024/9/28 3:00:12	75秒	36.59.107.136(安徽-亳州)	1	5	3	5	5	1	5	1	1	0	1	1	1	2	1	2	1	1	0	1	0	1	2	2	2	1	0	1	1	1	0	1	0	1	0	0	0	1	0	0
1328	2024/9/28 3:00:14	61秒	223.74.216.122(广东-潮州)	2	4	3	3	4	2	5	1	1	0	1	0	0	2	1	2	1	1	0	1	0	4	2	2	2	1	1	1	1	0	0	1	0	1	1	0	1	1	1	0
1329	2024/9/28 3:01:24	55秒	222.187.19.231(江苏-徐州)	1	4	3	4	4	1	5	2	1	1	0	0	0	2	3	4	1	0	1	0	1	2	2	1	2	2	1	1	1	0	0	1	1	0	1	0	1	0	1	1
1330	2024/9/28 3:01:43	76秒	117.14.136.123(天津-天津)	2	4	3	4	4	2	2	1	1	1	1	1	0	2	1	2	1	0	1	1	0	1	3	1	2	1	0	1	0	1	0	0	1	0	1	1	1	1	0	1
1331	2024/9/28 3:03:23	75秒	175.0.234.216(湖南-长沙)	1	3	3	2	2	2	5	2	1	1	1	0	0	2	1	3	1	1	1	0	0	1	3	1	4	1	1	0	0	0	0	1	1	0	1	0	1	1	1	0
1332	2024/9/28 3:03:26	90秒	113.3.143.206(黑龙江-佳木斯)	2	3	3	2	1	1	4	1	1	1	1	1	0	2	1	2	0	1	0	0	0	3	2	1	4	2	0	0	1	1	0	1	0	1	1	0	0	1	1	1
1333	2024/9/28 3:04:43	63秒	112.87.99.171(江苏-无锡)	2	4	3	4	4	2	3	1	1	1	1	1	0	2	1	3	1	0	1	1	0	1	2	1	2	2	1	0	1	0	0	0	1	1	1	0	1	0	0	1
1334	2024/9/28 3:05:08	89秒	180.162.189.199(上海-上海)	1	4	4	4	5	2	2	1	1	1	1	1	0	1	1	3	0	0	0	1	0	2	2	1	3	2	0	0	1	0	0	0	0	1	1	0	1	1	0	1
1335	2024/9/28 3:05:56	60秒	112.243.83.52(山东-潍坊)	1	4	3	5	4	1	5	2	1	1	1	0	0	2	1	2	1	0	0	1	0	4	2	1	3	3	1	0	0	0	1	1	0	0	0	0	0	1	0	1
1336	2024/9/28 3:06:29	67秒	36.59.126.129(安徽-亳州)	1	3	3	2	2	1	3	1	1	1	0	0	1	2	1	3	0	0	1	0	0	1	2	2	2	1	0	1	0	1	0	1	1	0	1	0	0	0	0	1
1337	2024/9/28 3:07:28	79秒	117.148.82.10(浙江-湖州)	1	4	3	5	4	2	1	1	1	1	1	1	0	3	1	5	0	0	1	1	0	2	3	1	3	1	1	1	1	0	0	1	0	1	1	0	1	1	1	0
1338	2024/9/28 3:08:08	84秒	123.113.229.22(北京-北京)	1	3	3	2	2	1	2	2	1	1	1	0	0	2	1	1	1	0	1	1	0	1	3	2	2	3	1	0	1	1	0	1	1	0	1	0	0	1	0	1
1339	2024/9/28 3:08:47	60秒	183.199.37.136(河北-保定)	1	4	3	3	4	2	2	1	1	1	0	0	0	2	1	3	0	0	1	0	0	4	2	1	2	1	0	0	1	1	0	1	0	1	0	0	0	1	1	1
1340	2024/9/28 3:09:31	69秒	58.23.34.187(福建-厦门)	1	4	3	3	4	1	1	1	1	1	0	1	1	2	1	4	1	1	0	0	0	3	2	2	3	1	0	1	0	1	0	0	1	0	1	0	0	0	1	0
1341	2024/9/28 3:10:14	73秒	180.175.160.209(上海-上海)	2	4	3	4	4	2	5	1	1	1	1	1	0	2	1	2	0	0	0	1	0	2	2	1	2	1	0	1	1	1	0	0	1	1	1	0	1	0	1	0
1342	2024/9/28 3:10:57	72秒	113.3.155.134(黑龙江-佳木斯)	2	4	3	4	4	2	3	2	1	1	0	0	0	2	1	2	1	0	0	1	0	1	3	2	3	4	1	1	1	0	0	1	1	0	0	1	0	1	1	1
1343	2024/9/28 3:11:33	64秒	122.156.32.92(黑龙江-牡丹江)	1	4	3	4	4	2	2	1	1	1	1	1	0	2	1	1	1	0	1	1	0	5	2	1	1	2	0	1	1	1	0	1	0	0	1	0	1	1	0	1
1344	2024/9/28 3:12:33	77秒	101.206.226.112(四川-绵阳)	1	3	3	2	2	2	2	2	1	1	0	1	0	2	1	4	0	0	1	0	0	1	3	1	3	1	0	1	0	0	0	1	0	0	0	0	1	1	1	0
1345	2024/9/28 3:12:58	70秒	112.49.239.236(福建-福州)	1	4	3	4	4	2	5	1	1	1	1	0	0	2	1	3	1	0	1	0	0	2	3	1	4	1	0	1	0	0	0	0	1	1	1	0	1	0	0	0
1346	2024/9/28 3:14:04	72秒	60.163.63.4(浙江-嘉兴)	1	3	4	2	2	2	4	1	1	1	1	1	0	2	4	4	1	0	1	1	0	1	3	2	2	2	0	1	1	0	0	0	0	1	0	0	0	0	1	1
1347	2024/9/28 3:14:20	68秒	112.0.134.165(江苏-苏州)	1	4	3	4	4	2	2	1	1	1	1	0	1	2	1	4	1	0	1	0	0	1	3	2	2	1	0	0	0	1	0	1	0	0	0	0	0	0	0	1
1348	2024/9/28 3:15:29	70秒	183.225.9.56(云南-昆明)	1	4	4	3	4	2	2	1	1	1	1	0	0	2	1	1	1	0	0	0	1	1	2	2	3	1	1	0	1	1	0	0	0	0	1	1	0	0	0	1
1349	2024/9/28 3:15:49	73秒	112.225.85.132(山东-青岛)	1	4	3	4	4	1	5	3	1	1	1	0	1	2	3	3	0	1	0	0	0	1	3	1	3	1	0	0	1	0	0	0	0	0	1	1	0	1	0	1
1350	2024/9/28 3:16:58	74秒	117.28.94.117(福建-南平)	1	4	3	3	4	1	5	2	1	0	0	1	0	2	1	2	0	1	1	1	0	2	3	2	2	1	0	1	0	0	0	1	1	0	1	0	1	1	0	1
1351	2024/9/28 3:17:22	79秒	36.63.159.227(安徽-芜湖)	1	4	3	5	4	1	1	2	1	1	0	1	0	2	2	3	1	1	1	0	0	4	2	1	1	2	0	1	1	1	0	1	0	0	1	0	1	0	0	0
1352	2024/9/28 3:18:22	69秒	115.46.76.203(广西-北海)	2	4	3	5	5	2	2	2	1	1	0	0	0	3	1	2	0	1	1	0	0	2	2	1	2	1	0	1	1	1	0	0	1	0	0	0	1	1	1	0
1353	2024/9/28 3:18:37	62秒	110.188.205.131(四川-绵阳)	1	4	3	4	4	2	1	2	1	1	1	0	0	2	1	5	1	1	0	0	0	3	1	1	3	1	0	0	1	1	0	1	0	0	0	0	0	1	1	0
1354	2024/9/28 3:19:58	82秒	106.112.13.4(河北-邯郸)	2	4	3	3	4	1	3	1	1	0	0	1	0	2	1	2	0	1	1	0	0	1	2	1	2	1	1	1	0	0	1	1	0	0	0	0	0	1	0	1
1355	2024/9/28 3:20:09	77秒	112.42.86.70(辽宁-大连)	2	3	3	2	2	2	5	2	1	1	1	0	1	2	3	2	1	1	1	0	0	1	2	1	2	2	0	1	1	0	0	0	0	1	0	0	0	1	1	1
1356	2024/9/28 3:21:18	56秒	183.31.66.41(广东-惠州)	1	4	3	4	5	2	3	2	1	1	1	0	0	2	1	3	1	0	0	0	0	1	3	1	2	2	1	1	0	1	0	0	0	1	1	1	0	0	1	0
1357	2024/9/28 3:21:19	72秒	60.9.239.88(河北-衡水)	1	4	3	5	4	2	5	1	1	1	1	0	1	3	1	2	0	0	1	0	0	1	2	1	3	4	0	0	1	0	0	0	0	1	0	1	1	0	1	1
1358	2024/9/28 3:22:34	61秒	112.19.54.105(四川-乐山)	2	3	3	2	3	1	1	1	1	1	1	0	0	1	1	2	0	1	0	1	0	2	2	1	2	1	1	0	0	0	0	1	1	0	1	0	1	1	1	0
1359	2024/9/28 3:22:36	61秒	123.120.226.95(北京-北京)	2	4	3	4	4	2	1	2	1	1	1	0	0	4	1	2	0	0	1	0	0	3	2	1	3	1	1	0	0	0	0	1	0	0	1	0	0	0	0	1
1360	2024/9/28 3:23:52	65秒	1.71.239.107(山西-忻州)	1	4	4	3	4	2	5	1	1	1	0	0	0	2	1	1	1	0	1	1	0	2	3	2	2	1	1	1	1	0	0	1	1	0	1	0	0	0	1	1
1361	2024/9/28 3:24:07	77秒	183.228.59.115(重庆-重庆)	1	4	3	3	4	2	2	1	1	1	0	0	0	2	1	2	0	0	1	0	0	1	2	1	2	2	1	0	1	1	0	1	1	0	1	0	0	1	0	1
1362	2024/9/28 3:25:33	87秒	122.159.19.217(黑龙江-哈尔滨)	1	4	3	4	4	2	4	1	1	0	0	0	1	2	1	4	1	0	0	0	0	5	2	2	2	1	1	1	0	0	0	0	1	1	0	0	1	0	1	0
1363	2024/9/28 3:25:50	89秒	112.0.150.234(江苏-苏州)	1	3	3	2	2	1	2	1	1	0	1	0	0	2	1	2	1	1	1	0	0	1	3	2	4	2	1	0	1	0	0	0	0	0	1	0	0	0	1	0
1364	2024/9/28 3:27:29	84秒	113.7.227.153(黑龙江-佳木斯)	2	4	3	4	4	2	5	2	1	0	1	0	0	2	1	2	1	1	0	1	0	1	2	1	2	1	0	0	1	0	0	1	1	0	0	0	1	0	0	0
1365	2024/9/28 3:27:34	79秒	42.56.181.35(辽宁-营口)	1	3	3	2	2	2	5	2	1	1	0	1	0	2	1	2	1	0	0	0	0	1	3	1	4	1	1	0	0	0	0	1	0	1	1	0	1	0	1	0
1366	2024/9/28 3:28:54	66秒	223.107.40.222(江苏-徐州)	1	4	4	4	4	1	5	1	1	1	0	0	0	2	3	1	1	0	0	0	0	5	2	1	2	1	0	0	0	1	0	1	1	0	0	0	0	1	0	0
1367	2024/9/28 3:29:00	76秒	117.182.107.1(广西-柳州)	1	5	3	3	5	2	3	1	1	1	1	1	0	2	1	3	1	0	1	0	0	3	3	1	2	1	0	1	0	0	1	1	0	0	0	0	0	1	0	1
1368	2024/9/28 3:30:21	67秒	39.85.75.145(山东-泰安)	2	3	3	2	2	2	3	3	1	0	1	0	0	2	3	3	1	0	1	1	0	1	2	1	3	1	1	1	0	1	0	1	1	0	1	0	1	0	1	0
1369	2024/9/28 3:30:32	75秒	27.191.28.24(河北-唐山)	1	4	3	4	4	1	5	1	1	1	0	0	0	4	1	3	1	1	0	0	0	1	2	1	1	2	1	1	1	0	0	0	1	0	1	0	0	1	1	0
1370	2024/9/28 3:31:50	73秒	114.100.138.237(安徽-合肥)	1	4	4	3	5	1	5	1	1	1	0	0	0	2	1	1	1	1	0	1	0	1	3	1	4	1	1	0	0	0	0	0	1	1	0	0	1	0	0	0
1371	2024/9/28 3:31:55	68秒	42.234.120.184(河南-南阳)	1	4	3	5	4	2	1	1	1	1	1	1	0	2	2	2	1	0	1	1	0	1	3	2	4	1	0	1	0	0	0	0	0	1	1	1	1	1	0	0
1372	2024/9/28 3:33:32	78秒	123.154.80.25(浙江-温州)	1	4	3	3	4	1	5	3	1	1	0	0	0	2	1	2	1	1	0	1	0	1	2	1	2	1	0	0	1	1	0	1	1	0	1	0	1	0	0	0
1373	2024/9/28 3:33:50	83秒	113.7.244.255(黑龙江-佳木斯)	1	3	3	2	2	2	2	2	1	1	1	0	1	2	1	1	1	1	0	1	0	1	2	1	3	1	0	0	1	1	0	1	1	0	1	0	0	1	1	1
1374	2024/9/28 3:35:11	84秒	115.60.65.11(河南-郑州)	1	3	3	1	2	1	2	2	1	1	0	1	0	2	2	1	0	0	0	1	0	1	2	1	2	1	0	0	1	1	0	1	0	1	1	0	0	1	0	0
1375	2024/9/28 3:35:48	81秒	39.187.255.58(浙江-金华)	1	3	3	2	3	1	5	2	1	1	0	0	0	2	1	5	1	0	1	0	0	1	2	2	3	4	0	1	1	0	1	1	1	0	1	0	1	1	1	0
1376	2024/9/28 3:36:45	81秒	183.202.13.134(山西-太原)	1	4	3	4	4	1	1	1	1	1	0	0	0	2	3	3	1	1	1	0	0	1	2	2	1	1	0	0	1	0	0	0	1	1	1	0	0	1	1	1
1377	2024/9/28 3:37:31	66秒	112.101.100.83(黑龙江-大庆)	1	3	3	2	3	2	5	2	1	1	1	1	0	2	1	3	1	0	1	1	0	2	2	1	2	2	0	1	0	0	0	1	1	1	0	0	0	1	0	1
1378	2024/9/28 3:38:14	77秒	175.13.206.65(湖南-长沙)	1	4	4	4	4	2	1	2	1	0	1	0	0	2	1	2	1	1	1	0	0	1	2	2	3	4	0	1	1	0	0	0	1	1	0	0	1	0	0	0
1379	2024/9/28 3:39:10	86秒	123.123.97.200(北京-北京)	1	4	3	3	4	2	3	2	1	1	1	0	1	2	1	3	0	1	1	1	0	1	3	1	2	1	1	0	0	0	0	1	0	1	1	0	0	1	0	0
1380	2024/9/28 3:39:50	81秒	183.200.107.123(山西-运城)	2	4	3	3	4	2	5	1	1	1	1	1	0	2	1	3	0	0	0	1	0	1	2	1	3	2	0	1	1	1	0	1	0	1	0	0	0	1	0	0
1381	2024/9/28 3:40:31	67秒	115.48.164.121(河南-三门峡)	1	3	3	2	2	1	5	1	1	0	0	1	0	2	1	1	1	1	1	0	0	2	3	1	1	4	0	1	0	0	0	1	0	1	1	0	0	0	1	0
1382	2024/9/28 3:41:20	75秒	39.128.23.80(云南-昆明)	2	4	3	5	5	2	5	2	1	1	1	1	0	2	3	3	1	0	1	0	0	2	2	1	4	2	0	1	1	0	0	0	0	1	1	1	0	1	1	0
1383	2024/9/28 3:41:59	73秒	118.77.106.206(山西-吕梁)	2	3	4	2	2	2	5	1	1	1	0	0	0	2	1	4	0	0	0	1	0	1	2	1	2	1	1	0	1	0	0	1	0	1	0	0	1	1	0	1
1384	2024/9/28 3:42:28	55秒	180.126.174.191(江苏-盐城)	1	4	3	3	4	2	5	1	1	0	1	0	0	2	3	4	1	0	1	0	0	1	2	1	3	2	0	1	0	0	0	1	0	0	1	1	1	0	0	0
1385	2024/9/28 3:43:19	66秒	112.255.204.41(山东-青岛)	2	4	3	3	4	2	2	1	1	1	1	1	0	2	1	2	1	0	1	1	0	1	3	1	2	1	1	1	1	0	0	1	0	1	0	0	1	1	0	0
1386	2024/9/28 3:44:12	90秒	183.229.139.82(重庆-重庆)	2	4	4	4	5	1	4	1	1	0	0	0	1	2	3	1	0	1	1	0	0	2	2	2	3	1	0	1	0	1	0	0	0	1	1	0	0	1	0	0
1387	2024/9/28 3:45:16	71秒	1.188.155.189(黑龙江-绥化)	1	5	3	3	5	1	1	1	1	1	0	0	0	2	1	3	0	0	1	1	0	1	2	2	2	1	0	0	1	0	0	0	0	1	1	0	0	1	0	0
1388	2024/9/28 3:45:34	68秒	183.199.136.207(河北-沧州)	1	3	4	2	2	2	5	2	1	1	1	0	0	1	1	1	0	0	1	0	0	2	2	1	1	3	0	1	0	0	1	0	0	1	0	0	0	1	1	1
1389	2024/9/28 3:46:42	71秒	124.127.151.74(北京-北京)	1	3	3	2	2	1	2	2	1	1	0	1	0	2	1	3	1	0	0	1	0	2	2	1	3	1	1	1	1	0	0	1	1	0	0	1	0	1	1	1
1390	2024/9/28 3:47:25	74秒	111.18.107.250(陕西-渭南)	1	3	3	3	1	2	1	3	1	1	1	0	0	2	1	1	0	1	1	1	0	4	2	1	2	2	1	0	0	0	0	0	1	0	0	1	1	1	1	0
1391	2024/9/28 3:48:09	73秒	113.117.60.74(广东-揭阳)	1	4	3	4	4	1	5	1	1	1	1	0	1	1	1	2	1	0	1	1	0	1	3	1	3	2	0	1	0	0	1	1	0	0	0	0	0	0	0	1
1392	2024/9/28 3:48:43	65秒	120.235.41.51(广东-佛山)	1	4	3	5	4	2	2	2	1	1	0	0	0	2	1	2	1	1	1	0	0	1	2	1	3	2	0	1	1	1	0	0	1	0	1	1	0	1	1	0
1393	2024/9/28 3:49:44	81秒	183.229.158.31(重庆-重庆)	1	4	3	4	4	1	2	1	1	1	1	0	0	2	3	3	1	0	0	0	0	3	2	1	2	1	0	1	0	1	1	1	0	1	1	0	1	0	1	1
1394	2024/9/28 3:50:19	81秒	27.221.255.39(山东-德州)	1	4	4	4	4	2	5	2	1	1	1	1	0	2	1	2	0	1	0	0	0	1	2	2	2	2	0	1	1	1	0	1	1	1	0	0	0	0	0	1
1395	2024/9/28 3:51:00	63秒	112.22.232.18(江苏-苏州)	2	3	3	2	3	1	4	2	1	1	1	1	0	2	1	1	1	0	1	1	0	1	3	2	3	2	1	1	0	1	0	1	1	0	1	0	0	1	1	1
1396	2024/9/28 3:51:59	61秒	106.9.203.81(河北-衡水)	2	3	3	2	3	2	2	1	1	1	1	1	0	2	1	2	1	0	1	0	0	5	2	1	2	4	0	1	0	0	0	1	0	0	0	0	0	1	1	1
1397	2024/9/28 3:52:41	86秒	111.25.158.82(吉林-白城)	2	3	3	2	2	2	2	1	1	1	1	0	0	2	4	2	1	1	0	1	0	1	3	1	2	2	1	1	0	0	0	1	1	0	1	0	0	1	1	1
1398	2024/9/28 3:54:03	87秒	112.22.247.51(江苏-苏州)	1	3	4	2	2	2	4	1	1	1	1	1	0	2	1	1	1	0	1	0	0	5	2	2	2	1	1	1	0	1	0	1	0	0	0	0	1	1	0	1
1399	2024/9/28 3:54:31	74秒	115.203.82.138(浙江-台州)	1	4	3	4	4	2	5	2	1	0	1	0	1	2	3	2	0	0	1	0	0	1	2	1	3	1	0	1	0	1	0	0	0	0	0	1	1	1	1	0
1400	2024/9/28 3:55:08	66秒	117.29.117.184(福建-福州)	1	4	3	5	4	2	2	3	1	1	0	0	0	2	2	4	1	0	1	1	0	4	2	1	3	1	0	1	0	1	0	0	1	1	0	0	0	1	0	0
1401	2024/9/28 3:55:58	72秒	223.85.55.73(四川-成都)	1	3	3	2	3	1	5	1	1	1	1	1	0	2	3	2	0	1	0	0	0	2	2	1	2	2	1	0	1	0	0	1	0	1	0	0	0	1	0	0
1402	2024/9/28 3:56:33	69秒	120.235.233.175(广东-广州)	1	4	4	4	4	1	5	1	1	0	1	0	0	2	1	3	0	0	0	1	0	1	2	2	4	1	0	0	1	1	0	1	1	1	0	0	0	0	0	1
1403	2024/9/28 3:57:27	74秒	112.114.184.210(云南-楚雄)	1	4	3	5	4	1	5	2	1	1	1	0	0	2	1	5	0	0	0	1	0	1	3	1	2	2	0	0	0	1	0	1	1	1	0	0	0	0	1	1
1404	2024/9/28 3:58:05	76秒	111.17.28.222(山东-泰安)	2	3	3	2	2	2	4	3	1	0	0	1	0	2	1	1	1	0	0	0	0	2	3	2	2	1	1	0	1	1	0	1	1	1	0	0	0	1	1	0
1405	2024/9/28 3:59:04	84秒	183.194.145.161(上海-上海)	2	4	3	4	4	2	5	2	1	1	1	1	0	3	1	3	1	0	1	0	0	5	2	1	3	4	0	1	0	0	0	1	0	0	1	1	1	0	0	1
1406	2024/9/28 4:00:06	84秒	120.236.217.227(广东-广州)	1	4	4	4	5	2	2	2	1	0	1	0	0	2	2	2	1	1	1	0	0	1	2	1	3	2	1	0	1	1	0	1	0	0	0	0	1	1	0	1
1407	2024/9/28 4:00:19	62秒	183.138.83.11(浙江-温州)	1	4	3	4	5	2	5	1	1	1	1	1	0	2	3	1	0	1	0	1	0	1	3	1	2	1	1	1	0	0	0	1	0	1	0	0	1	0	1	1
1408	2024/9/28 4:01:28	69秒	112.123.139.110(安徽-滁州)	1	4	3	3	4	2	4	1	1	1	1	1	0	2	1	3	1	0	1	0	0	1	3	1	2	4	0	1	1	1	0	1	0	0	0	0	0	0	0	1
1409	2024/9/28 4:01:30	57秒	36.143.36.83(河北-唐山)	1	3	3	2	2	2	4	1	1	0	1	0	0	2	2	4	0	1	1	1	0	1	1	1	2	1	1	1	1	0	0	1	0	0	1	0	1	1	1	0
1410	2024/9/28 4:02:49	65秒	153.35.28.118(江苏-无锡)	1	4	3	5	5	2	3	1	1	1	0	1	0	2	1	1	0	0	1	0	0	1	2	2	4	2	1	1	0	1	0	1	0	1	1	0	0	1	1	1
1411	2024/9/28 4:03:07	80秒	113.102.240.207(广东-东莞)	2	3	3	2	2	1	5	2	1	1	1	1	0	2	4	2	0	0	1	1	1	1	2	1	2	2	0	1	1	1	0	1	1	0	1	0	0	1	1	1
1412	2024/9/28 4:04:16	73秒	183.195.100.126(上海-上海)	1	3	3	2	2	2	3	3	1	1	0	0	0	4	1	3	0	1	0	0	0	5	1	1	1	2	0	1	1	0	0	0	1	1	0	0	0	1	0	1
1413	2024/9/28 4:04:28	67秒	27.23.156.165(湖北-黄冈)	2	4	4	3	4	2	2	3	1	1	1	0	0	2	1	4	0	1	0	0	1	1	2	1	3	1	0	1	0	1	0	1	0	1	0	0	0	1	1	0
1414	2024/9/28 4:05:57	74秒	117.147.94.47(浙江-杭州)	2	3	3	1	3	2	5	1	1	1	0	1	0	2	1	2	1	0	1	0	0	1	3	1	2	1	0	1	0	0	0	0	1	0	0	0	0	1	0	0
1415	2024/9/28 4:06:01	84秒	182.84.180.250(江西-赣州)	1	3	3	2	2	1	5	2	1	1	1	0	0	2	3	2	1	1	0	1	0	3	3	2	3	1	0	0	1	1	0	1	0	1	0	0	0	1	1	1
1416	2024/9/28 4:07:38	86秒	183.212.150.105(江苏-盐城)	1	4	3	5	4	2	5	1	1	1	1	1	0	2	1	1	1	0	0	0	0	2	2	1	3	1	0	1	0	0	0	0	0	1	0	0	1	1	0	0
1417	2024/9/28 4:07:45	91秒	120.36.107.148(福建-福州)	1	3	3	2	2	1	1	2	1	1	0	1	1	2	1	2	0	1	0	0	0	1	3	1	3	1	1	0	0	0	0	1	0	0	1	0	1	1	0	0
1418	2024/9/28 4:09:07	74秒	219.137.108.231(广东-广州)	1	3	3	2	1	1	5	1	1	1	1	1	0	2	2	2	0	1	0	0	0	3	2	2	2	1	0	0	1	0	1	0	1	1	0	0	0	0	1	0
1419	2024/9/28 4:09:26	87秒	111.17.31.121(山东-泰安)	1	3	3	2	2	2	5	2	1	1	1	0	0	2	1	2	1	0	1	1	0	4	2	2	1	1	0	0	1	0	0	1	0	0	0	1	0	0	0	1
1420	2024/9/28 4:10:21	61秒	112.114.175.108(云南-楚雄)	1	4	3	4	4	1	1	1	1	1	1	0	0	2	3	1	1	0	0	0	0	2	2	1	1	2	0	0	1	0	0	1	1	0	1	0	0	1	1	0
1421	2024/9/28 4:10:39	59秒	101.64.132.79(浙江-宁波)	1	4	3	4	4	2	5	2	1	0	1	0	0	2	1	2	1	1	0	0	0	1	3	1	4	1	1	1	1	0	0	0	0	1	0	0	0	1	1	0
1422	2024/9/28 4:11:51	74秒	113.250.129.150(重庆-重庆)	1	4	4	4	5	1	5	1	1	1	1	0	1	1	1	4	1	0	1	0	0	2	3	1	2	1	1	0	0	1	0	1	1	1	0	0	0	1	1	1
1423	2024/9/28 4:12:00	66秒	211.93.55.249(黑龙江-齐齐哈尔)	1	4	3	3	4	2	2	1	1	0	1	1	0	2	3	4	0	1	1	0	1	3	2	1	2	3	0	1	1	1	0	0	0	1	1	0	1	0	0	1
1424	2024/9/28 4:13:10	64秒	113.120.166.242(山东-日照)	1	3	3	2	2	2	5	3	1	0	1	0	0	2	1	1	0	0	0	1	0	1	3	2	4	2	0	0	1	1	0	0	0	1	1	0	0	0	1	1
1425	2024/9/28 4:13:25	72秒	182.202.224.3(辽宁-丹东)	1	3	4	2	2	2	4	1	1	0	1	0	0	4	1	2	1	0	0	0	0	5	3	1	4	1	0	0	1	1	0	0	0	1	0	0	0	1	1	1
1426	2024/9/28 4:14:26	61秒	222.188.162.28(江苏-常州)	1	5	3	3	5	1	5	2	1	1	0	1	1	2	1	4	1	0	0	1	1	3	2	1	2	2	0	1	0	0	0	1	0	0	0	0	0	1	1	0
1427	2024/9/28 4:15:03	75秒	171.122.254.137(山西-朔州)	1	3	3	2	2	2	5	3	1	1	1	0	1	2	1	4	1	0	0	0	0	1	2	1	2	3	1	0	1	1	0	1	1	1	0	0	1	1	1	0
1428	2024/9/28 4:16:22	80秒	221.208.62.208(黑龙江-哈尔滨)	2	5	3	4	5	2	5	1	1	1	1	0	0	1	1	2	0	1	1	1	0	2	3	1	2	2	1	1	1	0	0	0	0	1	1	0	0	1	0	0
1429	2024/9/28 4:16:32	76秒	42.243.232.23(云南-德宏)	1	4	3	4	4	2	1	2	1	1	1	0	0	1	1	3	0	0	1	1	0	1	3	2	2	1	0	1	1	0	0	1	0	1	0	0	0	1	0	0
1430	2024/9/28 4:18:04	78秒	221.209.80.62(黑龙江-齐齐哈尔)	1	3	3	2	2	2	2	1	1	1	1	1	0	2	1	4	1	0	1	1	0	1	2	1	3	2	1	0	0	1	0	1	0	0	0	1	0	0	1	1
1431	2024/9/28 4:18:07	68秒	113.120.88.177(山东-青岛)	1	4	4	3	4	2	5	3	1	1	1	1	0	2	1	1	1	1	0	0	0	1	2	1	2	1	0	1	1	1	0	0	0	1	0	0	1	1	1	0
1432	2024/9/28 4:19:39	66秒	110.87.80.210(福建-厦门)	1	4	4	4	4	2	2	1	1	1	1	1	0	2	1	1	0	0	1	1	0	2	2	2	3	2	0	0	1	0	0	1	0	0	1	0	0	1	0	0
1433	2024/9/28 4:19:55	76秒	218.68.107.227(天津-天津)	1	4	4	4	4	2	5	1	1	1	1	0	0	2	3	1	0	0	1	1	0	5	3	1	2	1	1	0	0	0	0	1	1	1	0	0	0	1	0	0
1434	2024/9/28 4:21:34	79秒	60.233.16.154(山东-济南)	1	4	3	4	4	2	4	1	1	0	1	0	0	2	1	5	1	1	1	0	0	1	3	1	2	1	1	1	0	1	0	0	0	0	1	0	0	1	1	1
1435	2024/9/28 4:21:41	69秒	182.84.181.112(江西-赣州)	1	4	4	4	4	1	3	1	1	1	0	1	0	2	1	5	1	0	1	0	0	1	2	1	2	1	0	1	1	0	0	0	1	0	0	0	0	0	1	1
1436	2024/9/28 4:22:45	58秒	120.235.206.196(广东-清远)	1	4	4	4	4	2	4	2	1	1	0	1	1	2	1	2	0	1	0	0	0	2	2	1	2	1	0	1	0	0	0	1	0	0	0	0	0	1	0	1
1437	2024/9/28 4:23:07	68秒	139.213.45.42(吉林-吉林)	1	3	4	3	2	2	4	1	1	1	1	0	0	1	1	2	0	1	1	1	0	1	2	1	2	2	0	1	1	1	0	0	0	0	0	1	1	0	1	0
1438	2024/9/28 4:24:13	74秒	120.239.30.84(广东-汕尾)	1	4	3	4	4	2	1	3	1	1	0	0	0	2	1	2	1	1	1	0	0	4	2	1	4	3	1	0	1	0	0	1	0	1	1	0	1	0	0	1
1439	2024/9/28 4:25:06	83秒	27.20.240.224(湖北-荆州)	1	4	3	5	5	2	2	1	1	0	0	1	0	2	1	2	0	0	1	1	0	1	2	1	2	2	1	1	1	0	0	1	1	1	0	0	0	1	1	0
1440	2024/9/28 4:25:39	73秒	220.190.30.36(浙江-温州)	1	4	3	3	5	1	3	1	1	1	1	1	0	4	1	3	0	1	0	0	0	1	3	1	2	2	0	1	0	0	0	1	0	1	0	0	0	0	1	1
1441	2024/9/28 4:26:56	73秒	59.37.164.165(广东-江门)	1	4	3	4	4	2	2	2	1	1	1	0	0	2	1	1	1	1	0	0	0	2	2	1	2	1	0	0	1	0	0	1	0	0	0	0	1	0	1	0
1442	2024/9/28 4:27:07	74秒	60.233.16.19(山东-济南)	2	3	3	1	2	2	5	1	1	1	0	0	0	2	3	4	1	1	0	0	0	1	3	1	2	2	1	0	1	0	0	0	1	1	1	0	0	1	0	0
1443	2024/9/28 4:28:28	67秒	223.166.233.120(上海-上海)	1	3	3	2	2	1	2	2	1	1	1	0	0	2	1	2	0	1	1	0	0	1	2	1	2	1	1	1	0	1	0	1	0	1	0	0	1	0	0	0
1444	2024/9/28 4:28:46	67秒	117.172.60.52(四川-成都)	1	4	3	3	4	1	4	2	1	1	1	1	0	2	1	2	1	0	1	0	0	1	3	1	3	1	0	1	1	0	0	0	1	0	1	1	0	1	1	1
1445	2024/9/28 4:29:55	73秒	221.222.241.54(北京-北京)	1	4	3	4	4	1	2	2	1	1	0	1	1	2	1	2	0	0	0	1	0	1	2	2	3	2	0	0	1	0	0	1	0	1	1	0	0	1	1	0
1446	2024/9/28 4:30:01	61秒	36.132.149.10(黑龙江-齐齐哈尔)	1	3	4	2	3	2	5	2	1	1	1	0	0	2	1	2	0	0	1	0	0	5	3	1	2	1	0	1	1	1	0	1	0	1	0	0	0	1	1	1
1447	2024/9/28 4:31:20	71秒	223.157.216.49(湖南-娄底)	2	4	3	3	4	2	5	1	1	1	0	0	1	2	3	2	1	0	0	0	0	3	1	2	2	1	0	1	1	0	0	0	1	0	0	0	1	1	0	0
1448	2024/9/28 4:31:39	83秒	112.8.40.254(山东-临沂)	1	3	3	2	3	1	2	2	1	1	1	0	0	2	1	3	0	1	0	0	0	2	3	1	2	2	0	1	1	1	0	0	1	1	1	0	0	1	1	1
1449	2024/9/28 4:32:59	66秒	113.124.26.207(山东-青岛)	1	3	3	2	2	2	5	2	1	0	0	1	0	2	1	2	0	1	1	1	0	2	2	2	2	1	0	1	0	0	0	1	0	1	0	0	0	1	1	1
1450	2024/9/28 4:33:20	84秒	1.188.202.177(黑龙江-绥化)	1	3	4	2	2	2	5	1	1	1	1	0	0	2	1	4	1	0	1	0	0	1	2	1	1	1	0	0	1	0	0	1	0	0	0	0	1	0	0	1
1451	2024/9/28 4:34:23	69秒	111.112.181.117(宁夏-吴忠)	1	3	3	2	3	1	5	1	1	1	1	0	0	2	1	4	1	0	1	1	0	1	2	2	2	1	0	0	0	1	0	0	0	1	1	0	0	1	0	0
1452	2024/9/28 4:34:38	63秒	223.90.97.129(河南-信阳)	1	3	3	2	2	2	5	1	1	1	1	0	0	2	4	2	1	1	1	0	0	1	2	1	2	2	1	1	0	1	0	0	0	1	0	0	1	0	0	1
1453	2024/9/28 4:35:47	69秒	113.122.134.187(山东-日照)	1	3	4	3	2	1	2	2	1	1	1	0	0	4	1	3	1	1	0	0	0	1	3	1	1	1	1	1	1	0	0	1	1	0	0	0	1	0	0	1
1454	2024/9/28 4:35:59	63秒	223.11.181.105(山西-太原)	1	3	3	2	2	2	2	1	1	1	1	0	0	2	1	1	1	0	1	1	0	1	3	2	2	4	0	0	1	1	0	1	1	1	0	0	1	1	1	0
1455	2024/9/28 4:37:09	70秒	223.68.47.255(江苏-宿迁)	2	4	3	5	4	2	5	1	1	0	1	0	0	1	1	3	1	1	0	1	0	1	1	1	2	2	0	1	1	0	1	1	1	1	0	0	0	1	0	1
1456	2024/9/28 4:37:15	61秒	123.97.131.145(浙江-台州)	1	4	3	4	4	2	5	1	1	1	0	0	0	2	1	5	0	0	1	0	0	1	2	1	1	1	0	1	1	1	0	1	1	1	0	0	1	1	1	0
1457	2024/9/28 4:38:35	66秒	120.229.123.170(广东-东莞)	2	4	3	5	4	1	2	1	1	0	0	1	0	2	3	5	0	0	1	0	0	2	2	1	3	2	0	1	0	0	0	0	1	0	1	0	0	1	0	0
1458	2024/9/28 4:38:42	73秒	183.253.151.35(福建-泉州)	1	3	3	2	2	1	2	1	1	1	0	0	0	2	1	2	1	1	1	0	0	1	2	1	2	3	1	1	0	0	0	0	1	0	0	0	0	1	1	1
1459	2024/9/28 4:39:59	69秒	120.239.118.70(广东-阳江)	1	4	4	3	4	2	1	1	1	1	1	0	1	2	2	2	1	1	0	1	0	2	3	1	2	3	0	1	1	0	0	0	0	1	0	0	1	0	0	0
1460	2024/9/28 4:40:02	66秒	120.229.122.143(广东-东莞)	1	4	3	3	4	2	1	1	1	1	0	0	0	2	1	3	1	1	0	1	0	2	2	1	3	1	1	1	0	1	0	1	0	0	1	0	1	1	0	0
1461	2024/9/28 4:41:36	80秒	171.106.229.28(广西-柳州)	1	3	3	2	2	1	2	1	1	0	1	0	0	2	1	1	1	1	1	0	0	2	2	2	2	2	1	1	0	0	0	0	1	1	0	0	1	1	0	1
1462	2024/9/28 4:41:42	89秒	39.130.53.11(云南-昆明)	2	5	3	4	5	2	1	2	1	1	1	0	0	3	4	2	1	0	0	0	0	1	3	1	4	2	0	0	1	0	0	0	0	0	1	0	0	1	0	0
1463	2024/9/28 4:43:01	62秒	36.148.229.70(湖南-长沙)	1	4	4	4	4	2	2	2	1	1	1	0	0	2	1	2	1	0	0	0	0	1	2	2	3	1	1	0	0	0	0	1	0	0	0	0	1	1	0	1
1464	2024/9/28 4:43:07	73秒	122.90.39.122(福建-福州)	1	4	4	4	4	1	2	1	1	1	0	1	1	2	1	2	1	0	1	0	0	2	2	1	2	1	1	0	1	0	0	1	0	1	1	0	0	1	0	0
1465	2024/9/28 4:44:26	65秒	112.86.125.80(江苏-苏州)	1	3	4	3	2	2	5	1	1	1	1	0	0	2	3	4	1	1	0	0	0	2	2	2	3	1	0	1	1	0	1	1	0	0	0	0	0	1	0	0
1466	2024/9/28 4:44:30	72秒	140.240.31.181(海南-海口)	1	3	3	1	1	1	5	1	1	1	1	1	0	2	2	1	1	0	0	0	0	5	3	1	2	1	1	1	0	0	0	0	0	1	0	0	1	1	1	0
1467	2024/9/28 4:45:47	63秒	218.59.149.48(山东-济宁)	2	3	3	2	2	2	1	1	1	1	0	1	0	3	1	1	1	0	0	0	1	2	2	1	2	1	1	0	1	1	0	1	1	0	0	0	0	1	1	0
1468	2024/9/28 4:45:55	77秒	117.37.26.44(陕西-安康)	2	4	3	3	4	2	1	2	1	1	0	0	0	2	1	4	1	0	0	1	0	1	3	2	3	1	0	1	1	1	0	1	0	0	0	0	1	1	1	0
1469	2024/9/28 4:47:19	78秒	60.11.96.162(黑龙江-大兴安岭)	1	3	3	2	2	2	2	1	1	1	0	1	0	4	1	2	1	0	1	0	0	2	2	1	4	1	0	0	1	1	0	0	1	0	0	0	0	1	0	0
1470	2024/9/28 4:47:27	78秒	123.97.228.130(浙江-台州)	2	3	3	2	2	2	3	2	1	1	1	0	1	2	1	2	0	1	1	1	0	1	2	2	3	1	1	1	0	1	0	1	1	1	0	0	0	1	0	0
1471	2024/9/28 4:48:36	59秒	171.37.190.13(广西-南宁)	1	4	3	4	4	2	5	2	1	0	1	0	0	2	1	2	1	0	0	1	0	3	2	2	2	2	1	1	1	0	0	1	0	0	0	0	0	1	0	0
1472	2024/9/28 4:48:38	66秒	183.165.211.208(安徽-滁州)	2	3	3	2	3	2	1	2	1	1	1	0	0	2	1	4	0	1	0	1	1	1	2	2	4	1	0	1	1	1	0	0	1	0	1	0	0	1	1	1
1473	2024/9/28 4:49:56	64秒	1.191.246.177(黑龙江-绥化)	1	4	3	4	4	1	2	1	1	0	1	0	1	2	1	5	0	1	0	0	0	2	2	1	2	2	0	1	1	0	0	0	0	1	0	0	0	1	1	1
1474	2024/9/28 4:50:09	80秒	218.90.19.186(江苏-无锡)	1	4	3	5	4	2	4	1	1	1	0	1	1	2	1	4	0	0	1	0	0	2	2	2	2	2	0	1	0	1	0	0	1	0	0	0	0	1	1	0
1475	2024/9/28 4:51:24	61秒	117.66.154.185(安徽-安庆)	1	4	3	4	4	2	5	1	1	1	1	0	1	2	1	2	0	0	1	0	0	1	3	2	2	1	0	1	1	1	0	1	0	0	0	0	1	1	0	0
1476	2024/9/28 4:51:38	86秒	112.12.100.217(浙江-金华)	2	5	3	4	5	2	1	2	1	1	1	1	0	2	3	3	0	0	1	1	0	2	3	2	2	1	1	0	0	0	0	1	0	0	0	0	0	1	1	1
1477	2024/9/28 4:52:53	75秒	219.140.107.158(湖北-武汉)	1	3	3	2	2	2	5	3	1	0	1	0	0	2	1	3	1	0	1	0	0	1	3	1	3	1	0	1	0	0	1	0	0	1	0	0	1	0	1	1
1478	2024/9/28 4:53:17	85秒	112.242.24.136(山东-德州)	2	4	3	3	4	1	2	1	1	1	1	0	1	2	1	1	1	0	1	1	0	3	3	1	3	3	0	1	1	1	0	0	1	0	1	0	0	1	0	0
1479	2024/9/28 4:54:15	68秒	183.161.239.44(安徽-宿州)	1	4	3	4	4	1	5	1	1	1	0	0	0	2	1	3	0	0	0	1	0	1	2	1	2	3	1	0	1	0	0	1	1	0	0	0	0	1	0	1
1480	2024/9/28 4:54:38	65秒	112.0.4.96(江苏-盐城)	1	3	3	2	2	1	2	1	1	1	1	1	0	1	1	2	0	1	1	0	0	1	3	1	2	4	1	1	0	0	0	0	1	0	0	0	0	0	0	1
1481	2024/9/28 4:55:42	73秒	218.8.184.181(黑龙江-佳木斯)	1	3	3	2	2	2	2	1	1	1	1	1	0	2	3	2	1	0	0	0	0	1	2	2	2	2	0	0	1	0	0	1	0	1	0	1	0	0	1	0
1482	2024/9/28 4:56:14	82秒	61.167.130.117(黑龙江-哈尔滨)	1	4	3	3	4	2	4	1	1	1	1	0	0	2	1	2	1	0	0	1	0	4	2	1	3	1	1	0	1	1	0	0	1	0	0	0	0	1	1	0
1483	2024/9/28 4:57:06	69秒	113.205.160.142(重庆-重庆)	1	3	3	3	1	2	4	1	1	0	1	0	0	2	1	4	1	0	0	1	0	2	3	2	3	4	0	1	0	1	1	1	0	0	1	0	1	1	1	0
1484	2024/9/28 4:58:13	82秒	39.148.15.140(河南-信阳)	1	4	3	4	4	1	2	1	1	0	1	1	0	4	1	2	1	0	0	1	1	1	2	1	3	4	0	0	1	0	0	1	1	1	0	0	0	0	1	0
1485	2024/9/28 4:58:31	71秒	49.85.70.171(江苏-泰州)	1	4	4	5	5	2	5	1	1	1	1	1	0	2	1	3	1	0	0	1	0	1	1	2	3	2	0	1	0	0	1	0	0	1	1	0	1	0	0	1
1486	2024/9/28 4:59:42	76秒	1.197.130.190(河南-许昌)	1	3	3	2	3	1	2	1	1	1	0	0	0	2	1	3	1	1	0	1	0	2	2	1	2	4	1	1	1	0	0	1	0	0	0	1	0	1	0	0
1487	2024/9/28 4:59:57	72秒	39.130.64.40(云南-昆明)	2	4	3	3	4	2	4	3	1	1	1	0	1	2	1	3	0	1	0	1	0	1	2	1	2	2	1	0	1	1	0	1	0	1	0	0	1	1	0	0
1488	2024/9/28 5:01:03	66秒	36.159.136.232(安徽-阜阳)	1	3	4	3	2	2	1	2	1	0	1	0	0	2	1	2	1	0	0	0	0	1	2	1	2	1	1	0	1	0	0	1	0	1	0	1	1	1	0	1
1489	2024/9/28 5:01:30	78秒	120.229.251.182(广东-汕头)	1	4	3	5	4	2	2	1	1	1	1	1	0	2	3	2	1	0	1	1	0	1	2	1	3	2	0	1	0	1	0	1	1	0	1	0	0	1	0	1
1490	2024/9/28 5:02:19	63秒	183.156.102.0(浙江-杭州)	1	4	3	3	4	1	2	1	1	1	0	0	0	2	1	2	0	0	1	0	0	2	2	1	2	1	1	1	0	0	0	0	1	0	0	0	1	0	0	1
1491	2024/9/28 5:02:52	66秒	112.102.123.107(黑龙江-哈尔滨)	1	4	3	4	4	2	1	1	1	0	0	1	0	2	1	3	1	0	0	1	0	3	2	1	2	2	0	1	0	1	0	1	1	1	0	0	0	0	0	1
1492	2024/9/28 5:03:32	58秒	183.94.38.137(湖北-武汉)	1	4	3	4	4	1	4	1	1	0	1	0	0	2	1	2	0	0	0	1	0	1	2	1	3	2	0	0	1	1	0	1	0	1	1	0	0	1	1	1
1493	2024/9/28 5:04:36	89秒	116.233.4.9(上海-上海)	2	4	3	5	4	2	1	2	1	1	0	0	0	2	1	3	0	1	1	1	0	1	2	1	2	1	0	1	1	0	0	0	1	0	0	0	0	1	1	1
1494	2024/9/28 8:00:03	147秒	139.212.119.141(吉林-长春)	1	2	3	1	1	1	5	2	2	1	0	1	1	1	1	3	1	0	1	0	1	3	3	2	2	2	0	1	1	0	0	1	0	1	0	0	1	0	1	0
1495	2024/9/28 8:00:04	132秒	221.197.154.193(天津-天津)	1	5	3	4	5	2	3	4	1	1	0	0	1	4	3	1	0	1	0	1	1	3	2	1	3	2	0	1	1	0	0	1	0	1	0	0	1	1	0	1
1496	2024/9/28 8:00:04	136秒	221.210.255.156(黑龙江-鸡西)	1	3	3	1	2	1	4	1	1	1	0	0	1	4	2	4	1	0	1	0	1	3	1	2	1	2	0	1	1	0	0	0	0	1	0	0	1	1	0	1
1497	2024/9/28 8:02:53	152秒	110.183.130.237(山西-吕梁)	1	2	2	1	1	2	2	1	1	1	0	1	1	3	3	2	1	1	0	1	0	3	3	2	1	2	0	0	1	1	0	1	0	1	0	0	1	0	1	0
1498	2024/9/28 8:02:54	117秒	123.113.148.123(北京-北京)	1	3	3	2	2	2	3	2	1	0	1	0	1	3	3	3	0	1	0	1	1	3	3	2	2	1	0	1	1	0	0	1	0	1	0	0	1	1	0	1
1499	2024/9/28 8:05:46	159秒	183.227.233.211(重庆-重庆)	1	3	4	2	3	2	1	1	1	0	1	0	1	4	1	2	1	1	0	1	0	2	1	2	2	3	0	1	1	0	0	0	0	1	0	0	1	1	0	1
1500	2024/9/28 8:05:46	119秒	114.239.56.162(江苏-宿迁)	1	3	3	2	3	1	2	1	1	0	1	0	1	4	2	3	0	1	0	1	1	2	1	1	2	1	0	1	1	0	0	1	0	1	0	0	1	1	0	1
1501	2024/9/28 8:08:50	154秒	27.210.234.148(山东-青岛)	1	2	3	1	1	1	3	1	1	0	1	0	1	4	3	2	1	1	0	1	0	3	1	2	2	1	1	0	1	0	0	1	0	0	1	0	0	1	0	1
1502	2024/9/28 8:08:50	128秒	183.227.249.120(重庆-重庆)	2	2	4	1	1	1	5	2	1	0	1	0	1	4	2	3	0	1	0	1	1	2	1	2	2	2	0	1	1	0	0	1	0	0	1	0	1	0	1	0
1503	2024/9/28 8:11:48	160秒	115.60.184.68(河南-郑州)	1	4	3	4	5	1	2	4	1	0	1	0	1	3	3	5	1	1	0	1	0	2	1	2	1	3	0	1	1	0	0	1	0	0	1	0	1	1	0	1
1504	2024/9/28 8:11:48	106秒	183.165.80.162(安徽-蚌埠)	1	4	4	3	5	2	1	1	1	1	0	1	1	3	3	3	1	1	0	1	0	1	1	2	1	1	0	1	1	0	0	1	0	1	0	0	1	0	1	0
1505	2024/9/28 8:14:57	103秒	27.219.197.189(山东-青岛)	2	2	3	1	1	1	5	2	1	0	1	0	1	4	3	3	1	1	0	1	0	2	1	2	4	3	0	1	1	0	0	1	0	0	1	0	1	1	0	1
1506	2024/9/28 8:14:58	102秒	116.163.54.200(湖南-株洲)	1	4	3	2	3	1	1	3	1	1	0	1	0	1	3	2	1	0	0	1	1	2	1	2	1	3	0	1	1	0	0	0	1	0	0	1	1	1	0	1
1507	2024/9/28 8:18:02	109秒	117.181.239.26(广西-南宁)	2	2	3	1	1	1	4	1	1	0	1	0	1	1	1	1	1	1	0	1	0	2	1	2	3	1	0	1	0	1	0	1	0	0	1	0	1	0	1	0
1508	2024/9/28 8:18:03	108秒	117.173.58.223(四川-达州)	2	3	4	2	2	2	2	1	1	1	0	1	1	1	3	2	1	1	0	1	0	4	1	2	4	2	1	0	1	0	0	0	0	1	0	0	1	1	0	1
1509	2024/9/28 8:18:03	117秒	122.158.193.141(黑龙江-绥化)	1	2	2	1	1	2	2	3	1	0	1	0	1	3	1	1	1	0	0	1	1	1	1	2	4	3	1	0	1	0	0	0	1	0	0	0	1	1	0	1
1510	2024/9/28 8:21:13	149秒	120.228.133.72(湖南-长沙)	2	4	3	2	3	1	3	3	2	1	0	1	1	1	1	1	1	1	0	1	0	2	3	2	2	1	0	0	1	1	0	0	1	0	0	0	1	1	0	1
1511	2024/9/28 8:21:31	131秒	183.197.17.154(河北-石家庄)	2	2	2	1	1	1	3	2	1	0	0	1	1	1	3	2	1	0	1	0	1	4	1	1	3	1	1	0	1	0	0	0	1	0	0	0	1	0	1	0
1512	2024/9/28 8:24:09	138秒	1.63.16.43(黑龙江-鸡西)	1	2	2	1	1	1	3	3	1	1	0	1	1	1	1	1	1	0	0	1	1	2	1	2	2	2	1	0	1	0	0	1	0	0	1	0	1	0	1	0
1513	2024/9/28 8:24:09	111秒	27.210.241.109(山东-青岛)	1	3	3	2	3	1	2	3	1	1	0	1	0	3	3	1	1	0	1	0	1	3	1	2	1	2	0	0	1	1	0	1	0	0	1	0	1	0	1	0
1514	2024/9/28 8:24:10	113秒	180.102.101.195(江苏-南京)	2	3	2	2	3	1	3	3	1	1	0	1	0	3	3	2	0	1	0	1	1	2	1	2	1	2	1	0	1	0	0	1	0	1	0	0	0	1	0	1
1515	2024/9/28 8:26:45	123秒	121.237.250.167(江苏-南京)	2	2	3	1	1	1	3	1	1	0	1	0	1	2	2	3	0	1	0	1	1	3	1	2	2	2	0	0	1	1	0	1	0	1	0	0	1	1	0	1
1516	2024/9/28 8:26:46	146秒	123.185.10.49(辽宁-大连)	2	4	4	2	4	1	2	3	1	1	0	0	1	3	3	1	1	0	0	1	1	2	3	2	1	2	0	1	1	0	0	0	0	1	0	0	1	1	0	1
1517	2024/9/28 8:26:50	112秒	113.17.81.211(广西-来宾)	1	3	2	2	3	2	5	3	1	0	0	1	1	3	2	2	1	1	0	1	0	5	1	2	3	3	0	1	0	1	0	0	1	0	0	0	1	0	1	0
1518	2024/9/28 8:29:39	104秒	59.41.51.189(广东-广州)	1	2	3	1	1	1	4	1	1	0	1	0	1	4	2	2	1	1	0	1	0	2	3	2	2	1	1	0	1	1	0	0	1	0	1	0	1	0	1	0
1519	2024/9/28 8:29:42	147秒	120.239.87.131(广东-江门)	1	3	3	2	3	1	5	2	1	1	0	1	1	4	1	5	1	0	1	0	1	1	3	1	1	1	1	0	1	0	0	1	0	1	0	0	1	0	1	0
1520	2024/9/28 8:32:24	101秒	112.243.42.176(山东-潍坊)	1	3	2	2	3	1	2	1	1	0	0	1	1	4	1	2	1	1	0	1	0	2	1	1	1	1	1	0	1	0	1	0	1	0	0	0	1	1	0	1
1521	2024/9/28 8:32:26	123秒	113.242.138.3(湖南-益阳)	2	2	3	1	1	1	1	3	2	0	1	0	1	3	1	4	0	1	0	1	1	3	1	1	1	2	0	1	1	0	0	1	0	1	0	0	1	0	1	0
1522	2024/9/28 8:32:37	122秒	223.67.13.104(江苏-泰州)	2	4	3	2	4	2	3	3	1	0	1	0	1	3	1	2	1	0	1	0	1	4	1	2	2	2	0	1	1	0	0	1	0	1	0	0	1	1	0	1
1523	2024/9/28 8:34:54	151秒	120.239.87.190(广东-江门)	2	2	3	1	1	2	3	1	1	1	0	1	1	1	1	4	0	1	0	1	1	3	1	1	3	1	1	0	1	1	0	1	0	1	0	0	1	0	1	0
1524	2024/9/28 8:34:55	146秒	114.88.52.211(上海-上海)	2	5	3	2	5	1	2	2	1	0	1	0	1	1	2	4	1	1	0	1	0	4	1	2	1	1	1	0	1	0	0	1	0	0	1	0	1	1	0	1
1525	2024/9/28 8:37:34	152秒	60.217.126.176(山东-威海)	1	5	3	3	5	2	2	2	2	1	0	1	0	3	3	2	1	1	0	1	0	3	1	2	2	3	0	1	1	0	0	1	0	0	1	0	0	1	0	1
1526	2024/9/28 8:37:34	108秒	223.74.193.85(广东-惠州)	2	2	4	1	1	2	5	2	1	1	0	1	0	4	1	2	1	0	1	0	1	3	1	2	3	1	0	1	0	1	0	1	0	1	0	0	1	1	0	1
1527	2024/9/28 8:37:38	145秒	222.185.232.211(江苏-常州)	2	2	3	1	1	2	5	1	1	0	0	1	1	4	3	2	0	1	0	1	1	5	3	2	2	1	0	0	1	1	0	1	0	0	1	0	0	1	0	1
1528	2024/9/28 8:40:05	161秒	112.36.205.124(山东-济南)	2	4	2	3	3	1	5	3	2	1	0	1	0	1	3	1	0	1	0	1	1	4	1	2	1	1	1	0	1	0	1	0	1	0	0	0	1	0	1	0
1529	2024/9/28 8:40:06	152秒	122.191.202.126(湖北-宜昌)	1	3	3	2	3	1	4	1	1	0	1	0	1	4	3	2	1	1	0	1	0	3	1	1	2	1	0	1	1	0	0	1	0	1	0	0	1	0	1	0
1530	2024/9/28 8:40:07	142秒	114.92.15.240(上海-上海)	1	2	3	1	1	2	4	1	1	1	0	1	1	3	3	4	1	1	0	1	0	2	1	2	1	3	0	1	0	1	0	1	0	1	0	0	1	0	1	0
1531	2024/9/28 8:42:54	136秒	120.82.87.204(广东-茂名)	2	2	3	1	1	1	1	2	2	0	1	0	1	4	3	3	0	1	0	1	1	1	1	2	4	2	0	1	1	0	0	1	0	1	0	0	1	1	0	1
1532	2024/9/28 8:43:02	117秒	117.63.7.0(江苏-常州)	1	3	3	2	2	2	1	3	1	1	0	1	1	4	2	2	1	1	0	1	0	2	1	2	2	2	0	1	1	0	0	1	0	0	1	0	0	1	0	1
1533	2024/9/28 8:43:08	146秒	114.224.95.131(江苏-无锡)	1	4	4	2	5	1	4	1	2	1	0	0	1	4	2	2	1	1	0	1	0	1	1	2	1	2	0	0	1	1	0	1	0	0	1	0	1	0	1	0
1534	2024/9/28 8:46:06	154秒	123.121.177.240(北京-北京)	2	2	4	1	1	1	5	2	1	0	1	0	1	1	3	3	1	0	1	0	1	1	2	1	1	1	0	0	1	1	0	1	0	1	0	0	0	1	0	1
1535	2024/9/28 8:46:06	120秒	42.233.7.5(河南-新乡)	2	5	4	3	5	2	4	1	1	0	1	0	1	3	3	1	1	0	1	0	1	2	3	1	2	1	1	0	1	0	0	0	1	0	0	1	1	0	1	0
1536	2024/9/28 8:48:36	150秒	182.122.217.119(河南-洛阳)	1	5	3	4	5	2	4	3	2	1	0	0	1	3	3	1	0	1	0	1	1	4	1	2	1	2	1	0	1	0	0	0	1	0	0	0	1	0	1	0
1537	2024/9/28 8:48:38	149秒	183.229.182.177(重庆-重庆)	1	5	4	4	5	1	5	2	1	1	0	0	1	4	3	2	1	0	0	1	1	4	1	2	2	1	1	0	1	0	1	0	0	1	0	0	0	1	0	1
1538	2024/9/28 8:51:13	113秒	114.92.22.165(上海-上海)	2	2	3	1	1	2	2	1	1	0	1	0	1	4	1	3	1	1	0	1	0	1	1	2	3	2	0	0	1	1	0	0	1	0	1	0	0	1	0	1
1539	2024/9/28 8:51:14	112秒	113.1.57.79(黑龙江-伊春)	2	5	3	2	5	1	2	2	1	1	0	1	0	4	3	3	1	0	1	0	1	3	1	2	2	2	0	0	1	1	0	1	0	0	1	0	0	1	0	1
1540	2024/9/28 8:53:59	140秒	106.6.55.152(江西-宜春)	2	3	3	2	3	1	4	1	1	1	0	1	0	3	2	2	0	1	0	1	1	4	3	1	2	1	1	0	1	1	0	0	1	0	1	0	0	1	0	1
1541	2024/9/28 8:53:59	106秒	111.34.159.123(山东-济宁)	1	4	4	2	4	1	1	1	2	0	1	0	1	1	2	3	1	1	0	1	0	4	3	2	1	2	0	1	1	0	0	1	0	0	1	0	1	0	1	0
1542	2024/9/28 8:57:09	158秒	120.226.109.133(湖南-衡阳)	2	3	3	2	3	2	1	2	2	0	0	1	1	1	2	1	0	1	0	1	1	5	1	2	1	3	0	1	1	0	0	1	0	0	1	0	1	1	0	1
1543	2024/9/28 8:57:09	111秒	171.107.197.209(广西-柳州)	1	5	3	2	5	1	4	1	2	0	1	0	1	4	1	4	1	0	1	0	1	2	3	2	3	2	1	0	1	0	0	1	0	1	0	0	1	1	0	1
1544	2024/9/28 9:00:25	156秒	117.174.65.101(四川-成都)	2	5	3	3	5	2	3	1	2	0	0	1	1	1	3	2	1	1	0	1	0	3	3	2	2	2	0	1	1	0	0	1	0	1	0	0	1	1	0	1
1545	2024/9/28 9:00:26	136秒	120.12.156.101(河北-张家口)	1	4	4	4	3	1	4	1	2	0	1	0	1	3	4	3	1	1	0	1	0	4	1	2	2	1	1	0	1	0	0	1	0	0	1	0	1	1	0	1
1546	2024/9/28 9:00:28	142秒	111.18.130.187(陕西-西安)	2	4	3	2	3	1	2	1	1	0	1	0	1	4	3	1	1	0	1	0	1	1	1	2	2	3	1	0	1	0	0	1	0	1	0	0	0	1	0	1
1547	2024/9/28 9:03:00	149秒	61.179.235.133(山东-威海)	2	4	3	2	5	1	2	1	1	1	0	1	1	4	3	3	1	1	0	1	0	3	1	2	2	2	1	0	1	0	0	1	0	1	0	0	1	1	0	1
1548	2024/9/28 9:03:00	112秒	112.37.161.116(山东-济南)	2	5	3	5	5	1	5	2	1	1	0	1	1	4	3	2	1	1	0	1	0	3	1	1	2	2	1	0	1	0	0	0	0	1	0	0	1	0	1	0
1549	2024/9/28 9:03:04	129秒	27.38.198.149(广东-深圳)	2	3	4	2	2	2	2	1	1	1	0	1	0	4	3	2	1	1	0	1	0	1	1	1	1	2	0	1	1	0	0	1	0	1	0	0	1	1	0	1
1550	2024/9/28 9:06:18	130秒	27.188.72.146(河北-邯郸)	1	2	3	1	1	2	5	2	2	0	1	0	1	3	2	5	0	1	0	1	1	1	1	2	1	1	0	1	1	0	0	1	0	0	1	0	1	0	1	0
1551	2024/9/28 9:06:18	103秒	115.49.34.207(河南-南阳)	1	4	3	2	4	1	1	1	1	1	0	1	0	4	2	1	0	1	0	1	1	1	1	2	1	2	1	0	1	1	0	0	1	0	0	0	1	1	0	1
1552	2024/9/28 9:06:19	144秒	171.9.72.138(河南-鹤壁)	2	4	4	2	3	1	2	1	1	0	0	1	1	4	2	2	1	1	0	1	0	2	1	2	2	1	0	0	1	1	0	1	0	0	1	0	1	0	1	0
1553	2024/9/28 9:09:32	126秒	113.65.228.51(广东-广州)	2	3	4	2	3	1	5	1	1	1	0	1	0	4	3	2	1	1	0	1	0	1	1	2	2	1	0	1	1	0	0	1	0	0	1	0	1	1	0	1
1554	2024/9/28 9:09:33	154秒	27.38.208.142(广东-深圳)	1	5	3	2	5	1	2	2	1	0	1	0	1	1	2	3	1	1	0	1	0	2	3	2	1	4	1	0	1	0	0	1	0	1	0	0	1	1	0	1
1555	2024/9/28 9:09:33	122秒	153.36.254.136(江苏-宿迁)	2	2	4	1	1	2	1	1	2	1	0	1	1	3	3	3	0	1	0	1	1	2	1	2	1	2	1	0	1	0	1	1	0	0	1	0	1	0	1	0
1556	2024/9/28 9:12:52	126秒	120.207.46.180(山西-长治)	2	2	4	1	1	1	3	2	1	0	1	0	1	1	1	1	0	1	0	1	1	4	1	2	1	3	0	1	1	0	0	1	0	1	0	0	1	0	1	0
1557	2024/9/28 9:12:53	147秒	36.34.142.98(安徽-阜阳)	2	2	4	1	1	1	1	1	2	0	0	1	1	4	3	2	1	0	1	0	1	4	1	1	1	1	0	1	1	0	0	1	0	1	0	0	1	1	0	1
1558	2024/9/28 9:16:08	150秒	114.96.148.130(安徽-淮北)	2	3	3	2	2	2	2	1	1	1	0	1	0	1	3	5	1	0	1	0	1	1	3	2	1	1	1	0	1	1	0	1	0	0	1	0	1	0	1	0
1559	2024/9/28 9:16:08	142秒	123.180.134.51(河北-张家口)	2	4	3	2	4	1	5	2	1	0	1	0	1	1	3	3	1	0	0	1	1	3	3	1	2	2	1	0	1	0	1	1	0	1	0	0	1	1	0	1
1560	2024/9/28 9:19:11	130秒	1.198.34.51(河南-洛阳)	1	5	4	2	5	2	2	2	1	0	1	0	1	4	3	4	1	1	0	1	0	3	3	2	1	1	0	0	1	1	0	0	0	1	0	0	0	1	0	1
1561	2024/9/28 9:19:26	140秒	39.171.223.21(浙江-绍兴)	1	5	3	5	5	1	5	2	1	1	0	1	1	3	1	2	0	1	0	1	1	4	1	2	1	1	0	0	1	1	0	1	0	1	0	0	1	1	0	1
1562	2024/9/28 9:21:51	119秒	111.73.0.145(江西-上饶)	1	2	4	1	1	2	2	1	1	0	1	0	1	4	1	2	0	1	0	1	1	2	3	2	2	2	0	1	1	0	0	1	0	0	1	0	1	1	0	1
1563	2024/9/28 9:21:52	106秒	58.216.82.9(江苏-常州)	1	3	4	2	3	1	2	1	2	0	1	0	1	1	4	4	0	1	0	1	1	2	3	2	2	4	0	1	0	1	0	1	0	0	1	0	1	0	1	0
1564	2024/9/28 9:21:52	105秒	113.128.119.37(山东-济南)	1	3	4	1	2	1	3	3	2	1	0	1	1	4	2	2	1	0	1	0	1	2	1	2	1	2	1	0	1	1	0	1	0	1	0	0	0	1	0	1
1565	2024/9/28 9:24:25	143秒	60.184.120.78(浙江-丽水)	1	3	3	2	2	2	3	4	1	0	1	0	1	4	3	2	0	1	0	1	1	5	1	2	4	2	0	1	1	0	0	0	1	0	1	0	1	0	1	0
1566	2024/9/28 9:24:27	120秒	223.86.86.46(四川-宜宾)	2	2	3	1	1	2	1	1	2	0	0	1	1	4	2	2	1	1	0	1	0	3	3	2	1	2	1	0	1	0	0	1	0	1	0	0	1	1	0	1
1567	2024/9/28 9:27:40	128秒	114.232.25.68(江苏-南通)	1	5	4	5	5	1	3	2	1	1	0	1	1	4	2	1	1	0	0	1	1	2	3	2	1	2	0	1	0	1	0	1	0	0	1	0	1	1	0	1
1568	2024/9/28 9:27:41	105秒	221.221.151.104(北京-北京)	1	4	3	2	4	2	5	2	1	0	1	0	1	4	3	3	1	0	1	0	1	2	1	2	1	2	0	0	1	1	0	0	1	0	0	0	1	0	1	0
1569	2024/9/28 9:27:42	145秒	121.235.129.65(江苏-无锡)	1	2	4	1	1	1	3	2	1	1	0	1	1	1	3	3	1	1	0	1	0	2	1	1	2	3	1	0	1	0	0	1	0	1	0	0	1	0	1	0
1570	2024/9/28 9:30:10	160秒	27.42.87.30(广东-珠海)	2	2	4	1	1	1	1	1	1	0	1	0	1	3	2	3	1	1	0	1	0	1	1	2	1	2	1	0	1	0	1	1	0	1	0	0	1	1	0	1
1571	2024/9/28 9:30:11	130秒	1.57.8.15(黑龙江-绥化)	2	5	3	2	5	2	5	3	1	0	1	0	1	1	1	2	0	1	0	1	1	3	1	2	1	1	1	0	1	0	0	1	0	0	1	0	1	1	0	1
1572	2024/9/28 9:30:15	150秒	112.39.104.39(辽宁-沈阳)	2	4	3	2	3	1	5	1	1	0	1	0	1	4	2	2	1	1	0	1	0	1	1	2	2	2	1	0	1	0	0	1	0	0	1	0	1	0	1	0
1573	2024/9/28 9:32:41	139秒	112.2.84.79(江苏-南京)	1	3	2	2	2	1	3	1	1	0	1	0	1	1	3	3	1	1	0	1	0	5	1	2	1	2	1	0	1	0	0	0	0	1	0	0	0	1	0	1
1574	2024/9/28 9:32:41	123秒	223.74.255.255(广东-梅州)	2	3	2	1	3	1	1	4	1	1	0	1	0	2	1	2	1	0	1	0	1	4	1	2	2	2	0	1	0	1	0	0	0	1	0	0	1	1	0	1
1575	2024/9/28 9:32:41	127秒	112.236.83.198(山东-济宁)	1	3	3	2	3	1	2	2	2	0	1	0	1	3	3	2	1	1	0	1	0	1	1	2	1	2	0	1	1	0	0	1	0	1	0	0	0	1	0	1
1576	2024/9/28 9:35:57	138秒	39.186.178.130(浙江-金华)	2	3	3	2	3	2	1	4	2	1	0	1	0	1	3	3	1	1	0	1	0	3	1	1	1	4	0	1	1	0	0	0	1	0	0	0	1	0	1	0
1577	2024/9/28 9:35:58	105秒	39.190.182.11(浙江-嘉兴)	1	2	4	1	1	2	3	3	1	1	0	1	1	4	3	4	0	1	0	1	1	2	1	2	3	2	1	0	1	1	0	1	0	0	1	0	1	1	0	1
1578	2024/9/28 9:38:32	157秒	112.122.16.95(安徽-合肥)	2	2	3	1	1	2	5	3	1	0	1	0	1	4	1	2	1	1	0	1	0	2	1	2	1	3	0	1	1	0	0	1	0	0	1	0	0	1	0	1
1579	2024/9/28 9:38:45	136秒	116.22.164.28(广东-广州)	1	2	3	1	1	2	3	2	1	0	1	0	1	1	1	3	0	1	0	1	1	3	1	1	3	2	1	0	1	0	0	0	1	0	1	0	1	1	0	1
1580	2024/9/28 9:41:17	137秒	112.18.128.255(四川-内江)	2	2	3	1	1	1	3	2	2	0	0	1	1	4	2	2	1	1	0	1	0	3	1	2	1	1	0	1	1	0	0	1	0	1	0	0	1	1	0	1
1581	2024/9/28 9:41:17	131秒	221.14.126.235(河南-信阳)	1	4	4	4	3	2	4	2	1	0	1	0	1	4	2	2	1	0	1	0	1	2	1	2	3	2	0	0	1	1	0	1	0	0	1	0	1	0	1	0
1582	2024/9/28 9:41:19	111秒	113.120.150.88(山东-济宁)	2	3	3	1	3	2	1	1	1	1	0	1	1	4	3	2	1	0	0	1	1	5	1	2	1	1	0	1	1	0	0	1	0	1	0	0	1	0	1	0
1583	2024/9/28 9:44:10	135秒	1.196.152.193(河南-南阳)	2	3	3	1	3	2	5	3	1	0	1	0	1	2	2	1	1	0	0	1	1	3	1	2	4	1	0	0	1	1	0	0	1	0	0	1	1	0	1	0
1584	2024/9/28 9:44:10	155秒	221.209.159.140(黑龙江-大庆)	1	5	3	4	5	1	1	3	1	1	0	1	1	3	2	3	1	1	0	1	0	1	1	2	1	1	1	0	1	0	0	0	1	0	1	0	1	1	0	1
1585	2024/9/28 9:44:10	109秒	122.6.112.85(山东-日照)	2	3	2	2	2	1	4	1	2	1	0	1	1	3	1	4	1	1	0	1	0	2	3	2	1	2	1	0	1	0	1	1	0	0	1	0	1	1	0	1
1586	2024/9/28 9:47:25	127秒	116.23.161.63(广东-广州)	1	4	3	2	3	1	2	4	2	1	0	0	1	4	2	2	1	1	0	1	0	4	1	1	1	4	0	1	1	0	0	1	0	0	1	0	1	1	0	1
1587	2024/9/28 9:47:41	113秒	58.23.232.156(福建-厦门)	2	5	4	4	5	1	2	3	1	0	1	0	1	4	3	2	1	0	1	0	1	3	1	2	2	2	0	1	1	0	0	0	1	0	0	0	0	1	0	1
1588	2024/9/28 9:50:45	136秒	111.19.108.226(陕西-宝鸡)	2	3	3	2	2	2	3	1	1	1	0	1	1	4	1	3	1	1	0	1	0	4	1	2	2	1	0	1	1	0	0	1	0	0	1	0	1	1	0	1
1589	2024/9/28 9:50:48	161秒	114.232.6.241(江苏-南通)	2	2	3	1	1	2	2	1	2	1	0	1	1	4	1	3	0	1	0	1	1	2	3	2	1	1	0	0	1	1	0	1	0	1	0	0	0	1	0	1
1590	2024/9/28 9:53:54	153秒	112.32.116.82(安徽-合肥)	1	5	3	3	5	2	5	1	1	0	0	1	1	4	3	2	0	1	0	1	1	2	3	1	3	2	1	0	1	0	1	1	0	1	0	0	1	1	0	1
1591	2024/9/28 9:53:55	112秒	175.43.83.24(福建-泉州)	2	3	3	1	3	2	1	1	1	1	0	1	0	4	3	2	0	1	0	1	1	3	1	2	3	4	0	1	0	1	0	1	0	1	0	0	0	1	0	1
1592	2024/9/28 9:54:00	164秒	119.181.111.83(山东-济宁)	2	2	3	1	1	1	2	1	1	0	0	1	1	3	3	2	1	1	0	1	0	2	3	2	2	1	1	0	1	1	0	1	0	0	1	0	0	1	1	0
1593	2024/9/28 9:57:11	107秒	111.193.3.69(北京-北京)	1	4	4	4	5	2	3	1	1	0	1	0	1	1	3	2	1	1	0	1	0	3	3	2	2	2	0	1	1	0	0	0	1	0	0	0	1	1	0	1
1594	2024/9/28 9:57:12	102秒	122.158.149.132(黑龙江-牡丹江)	2	3	4	2	2	2	3	1	1	0	1	0	1	2	3	2	1	0	1	0	1	4	1	1	1	3	0	1	1	0	0	0	1	0	0	1	0	1	0	1
1595	2024/9/28 9:57:15	133秒	116.148.81.227(浙江-杭州)	1	2	3	1	1	1	4	1	1	1	0	1	0	3	3	3	0	1	0	1	1	5	1	2	1	1	0	1	0	1	0	0	1	0	0	0	0	1	0	1
1596	2024/9/28 10:00:24	121秒	27.8.49.81(重庆-重庆)	2	3	3	2	2	1	4	3	1	1	0	1	1	4	3	3	1	0	1	0	1	2	3	2	1	1	0	0	1	1	0	1	0	0	1	0	0	1	0	1
1597	2024/9/28 10:00:25	155秒	117.179.115.170(黑龙江-齐齐哈尔)	2	2	4	1	1	2	4	3	1	1	0	0	1	4	2	3	1	1	0	1	0	3	3	2	2	1	0	1	0	1	0	0	1	0	1	0	0	1	0	1
1598	2024/9/28 10:00:26	156秒	221.209.183.122(黑龙江-大庆)	1	3	3	2	3	1	1	1	1	0	0	1	1	4	1	1	1	1	0	1	0	3	1	2	1	4	0	1	0	1	0	1	0	0	1	0	1	0	1	0
1599	2024/9/28 10:03:13	143秒	112.240.123.39(山东-淄博)	1	3	4	2	2	1	1	1	1	0	0	1	1	4	1	1	1	1	0	1	0	4	2	2	1	2	0	1	0	1	0	1	0	0	1	0	1	0	1	0
1600	2024/9/28 10:03:13	127秒	113.77.17.157(广东-东莞)	2	5	3	2	5	2	3	1	1	1	0	1	1	1	3	5	1	0	1	0	1	3	3	2	2	1	0	1	1	0	0	1	0	1	0	0	1	1	0	1
1601	2024/9/28 10:06:32	131秒	120.224.131.25(山东-潍坊)	2	5	4	4	5	1	1	2	1	1	0	1	1	3	3	5	1	1	0	0	1	1	1	1	1	2	0	0	1	1	0	1	0	0	1	0	1	1	0	1
1602	2024/9/28 10:06:37	151秒	117.129.24.4(北京-北京)	1	5	3	4	5	1	1	2	1	1	0	1	1	1	3	5	0	1	0	1	1	5	1	2	4	2	0	1	1	0	0	0	0	1	0	0	0	1	0	1
1603	2024/9/28 10:09:14	145秒	120.242.236.238(安徽-安庆)	1	3	2	1	3	1	2	1	1	0	0	1	1	4	3	3	0	1	0	1	1	4	1	2	1	2	0	1	1	0	0	0	1	0	0	1	1	1	0	1
1604	2024/9/28 10:09:14	110秒	171.213.130.84(四川-乐山)	2	4	3	2	3	1	5	3	1	1	0	0	1	4	3	3	1	1	0	1	0	3	1	2	3	2	0	1	1	0	0	0	1	0	1	0	1	0	1	0
1605	2024/9/28 10:12:04	128秒	119.162.200.78(山东-济南)	1	4	3	3	4	2	5	4	1	1	0	1	1	4	3	1	1	0	0	1	1	5	3	2	1	3	0	1	0	1	0	1	0	0	1	0	0	1	0	1
1606	2024/9/28 10:12:07	162秒	125.89.217.222(广东-韶关)	2	4	2	3	3	2	1	1	1	0	1	0	1	3	3	2	1	1	0	1	0	2	1	2	1	4	0	1	1	0	0	1	0	1	0	0	1	0	1	0
1607	2024/9/28 10:15:19	148秒	119.162.162.97(山东-济南)	2	4	4	3	4	1	4	1	1	1	0	1	1	1	3	4	0	1	0	1	1	4	1	2	1	1	1	0	1	0	0	0	1	0	0	1	1	0	1	0
1608	2024/9/28 10:15:19	151秒	113.77.238.36(广东-东莞)	1	2	4	1	1	2	5	2	1	1	0	1	1	4	1	3	0	1	0	1	1	3	3	2	1	2	0	1	1	0	0	1	0	1	0	0	1	1	0	1
1609	2024/9/28 10:18:23	116秒	120.231.109.192(广东-中山)	2	3	2	2	3	2	3	2	2	1	0	1	1	4	3	4	0	1	0	1	1	2	1	2	2	2	0	1	1	0	0	1	0	0	1	0	1	0	1	0
1610	2024/9/28 10:18:24	137秒	123.131.81.127(山东-潍坊)	1	3	2	2	2	2	5	1	1	0	1	0	1	1	3	2	1	0	1	0	1	2	1	2	1	1	0	1	1	0	0	0	1	0	0	0	1	0	1	0
1611	2024/9/28 10:18:34	155秒	223.102.90.40(辽宁-大连)	1	2	2	1	1	1	5	1	1	1	0	1	0	4	3	3	1	1	0	1	0	1	3	2	2	1	0	1	0	1	0	1	0	1	0	0	1	1	0	1
1612	2024/9/28 10:21:16	109秒	112.43.142.237(新疆-乌鲁木齐)	1	5	4	3	5	2	5	1	1	0	1	0	1	1	2	2	0	1	0	1	1	3	3	2	2	1	0	1	1	0	0	1	0	1	0	0	0	1	1	0
1613	2024/9/28 10:21:16	141秒	120.208.250.4(山西-朔州)	2	2	3	1	1	2	1	1	1	0	1	0	1	1	3	5	1	0	1	0	1	3	1	2	1	1	0	1	1	0	0	1	0	1	0	0	1	1	0	1
1614	2024/9/28 10:21:34	144秒	113.132.203.87(陕西-西安)	2	3	3	2	3	1	5	1	1	0	1	0	1	4	3	1	1	1	0	1	0	2	1	1	2	3	1	0	1	0	0	0	1	0	0	0	1	0	1	0
1615	2024/9/28 10:23:49	142秒	58.243.96.70(安徽-滁州)	2	4	4	2	4	2	2	2	1	0	1	0	1	1	3	2	1	1	0	1	0	3	3	2	1	2	0	1	1	0	0	0	1	0	0	0	1	1	0	1
1616	2024/9/28 10:23:50	141秒	182.45.72.55(山东-日照)	1	2	2	1	1	2	5	4	1	0	1	0	1	4	3	3	0	1	0	1	1	2	1	2	2	3	0	0	1	1	0	0	1	0	0	0	0	1	0	1
1617	2024/9/28 10:26:29	153秒	42.249.192.164(辽宁-丹东)	1	2	4	1	1	1	5	2	1	1	0	1	1	2	3	3	1	1	0	1	0	4	3	2	1	2	1	0	1	0	0	1	0	0	1	0	1	1	0	1
1618	2024/9/28 10:26:29	142秒	120.230.54.229(广东-佛山)	2	3	3	1	2	2	5	3	1	1	0	1	0	1	1	5	1	0	1	0	1	2	1	1	3	1	0	1	1	0	0	1	0	1	0	0	1	0	1	0
1619	2024/9/28 10:26:37	169秒	183.202.76.252(山西-晋城)	2	5	3	2	5	2	5	4	2	1	0	1	1	3	3	4	1	1	0	1	0	2	1	2	2	2	1	0	1	1	0	1	0	1	0	0	1	1	0	1
1620	2024/9/28 10:29:00	150秒	27.206.178.95(山东-菏泽)	2	2	3	1	1	2	2	1	1	0	1	0	1	4	2	2	1	0	1	0	1	2	1	2	1	2	1	0	1	1	0	1	0	1	0	0	1	1	0	1
1621	2024/9/28 10:29:00	155秒	123.168.200.30(山东-潍坊)	2	3	4	2	2	2	4	2	1	1	0	1	1	4	3	3	1	1	0	1	0	2	1	2	2	1	0	1	1	0	0	0	1	0	0	0	1	1	0	1
1622	2024/9/28 10:31:43	153秒	49.83.19.121(江苏-盐城)	2	3	4	2	2	1	2	3	1	0	1	0	1	3	1	2	1	1	0	1	0	1	3	1	2	1	0	1	0	1	0	1	0	1	0	0	1	1	0	1
1623	2024/9/28 10:31:44	132秒	58.49.39.218(湖北-武汉)	1	5	3	2	5	1	4	1	1	0	1	0	1	4	3	5	1	1	0	1	0	2	1	1	2	1	1	0	1	1	0	1	0	0	1	0	1	1	0	1
1624	2024/9/28 10:34:33	138秒	119.51.52.76(吉林-长春)	2	3	4	1	3	1	5	3	1	0	1	0	1	3	1	4	1	1	0	1	0	1	2	2	1	2	0	1	0	1	0	1	0	1	0	0	1	1	0	1
1625	2024/9/28 10:34:34	104秒	182.119.39.10(河南-郑州)	1	2	3	1	1	2	1	2	1	1	0	1	0	3	1	2	1	1	0	1	0	2	1	2	3	3	0	0	1	1	0	1	0	1	0	0	1	1	0	1
1626	2024/9/28 10:37:19	127秒	223.242.10.58(安徽-六安)	2	3	4	1	2	2	2	4	2	0	1	0	1	4	3	2	1	1	0	1	0	5	1	2	1	2	0	1	1	0	0	0	0	1	0	0	1	1	0	1
1627	2024/9/28 10:37:21	128秒	106.5.127.142(江西-赣州)	1	4	4	3	3	1	1	3	1	1	0	1	0	4	3	3	1	1	0	1	0	2	3	2	1	2	0	1	0	1	0	0	0	1	0	0	1	1	0	1
1628	2024/9/28 10:40:25	133秒	113.78.118.91(广东-东莞)	2	5	3	4	5	2	2	2	1	1	0	1	0	1	1	4	1	0	0	1	1	1	1	2	2	2	1	0	1	0	0	1	0	0	1	0	0	1	0	1
1629	2024/9/28 10:40:27	124秒	122.157.116.136(黑龙江-齐齐哈尔)	1	3	3	2	3	1	3	1	1	1	0	0	1	3	3	1	1	1	0	1	0	4	1	2	1	2	1	0	1	1	0	0	0	1	0	0	1	0	1	0
1630	2024/9/28 10:43:09	145秒	120.230.63.240(广东-佛山)	2	2	4	1	1	2	2	1	1	0	1	0	1	3	1	4	1	1	0	1	0	2	1	2	2	1	0	1	1	0	0	1	0	1	0	0	1	0	1	0
1631	2024/9/28 10:43:14	134秒	36.62.58.163(安徽-阜阳)	1	5	3	3	5	1	5	1	1	0	1	0	1	2	2	1	1	1	0	1	0	3	3	2	3	1	0	1	1	0	0	0	0	1	0	0	1	1	0	1
1632	2024/9/28 10:46:13	161秒	120.235.14.14(广东-广州)	1	4	4	4	4	2	2	2	2	0	1	0	1	3	3	4	1	1	0	1	0	2	1	2	4	2	0	1	1	0	0	0	0	1	0	0	1	1	0	1
1633	2024/9/28 10:46:14	132秒	113.116.116.16(广东-深圳)	1	2	3	1	1	1	5	2	1	1	0	1	0	2	3	2	1	0	0	1	1	1	1	2	1	1	0	1	1	0	0	1	0	0	1	0	1	0	1	0
1634	2024/9/28 10:49:22	120秒	183.193.48.71(上海-上海)	2	5	3	2	5	2	4	3	1	0	1	0	1	4	1	1	1	1	0	1	0	5	1	2	1	1	0	1	1	0	0	0	1	0	0	1	0	1	0	1
1635	2024/9/28 10:49:23	156秒	39.72.196.92(山东-日照)	1	2	3	1	1	1	3	4	1	0	0	1	1	3	1	1	1	1	0	1	0	3	1	2	2	2	0	1	1	0	0	1	0	1	0	0	0	1	0	1
1636	2024/9/28 10:49:23	135秒	183.94.186.170(湖北-随州)	2	4	3	4	4	2	2	4	1	0	1	0	1	4	1	1	1	1	0	1	0	3	3	1	2	2	0	1	1	0	0	0	1	0	0	0	1	1	0	1
1637	2024/9/28 10:51:59	123秒	123.161.67.69(河南-南阳)	2	4	4	2	4	1	1	2	1	0	1	0	1	3	3	2	1	1	0	1	0	3	1	2	1	2	0	0	1	1	0	1	0	1	0	0	1	0	1	0
1638	2024/9/28 10:52:00	103秒	122.159.169.218(黑龙江-佳木斯)	1	3	3	2	3	2	1	1	1	0	1	0	1	4	3	2	1	1	0	1	0	2	1	2	3	2	0	0	1	1	0	1	0	0	1	0	1	0	1	0
1639	2024/9/28 10:52:15	147秒	112.45.163.14(四川-自贡)	1	2	4	1	1	1	4	4	2	1	0	1	1	1	3	1	1	1	0	1	0	4	1	2	2	2	0	1	1	0	0	1	0	1	0	0	1	0	1	0
1640	2024/9/28 10:55:20	123秒	106.110.200.152(江苏-宿迁)	2	2	3	1	1	2	5	2	1	0	1	0	1	1	3	3	1	1	0	1	0	3	1	2	1	2	0	1	1	0	0	1	0	1	0	0	1	0	1	0
1641	2024/9/28 10:55:22	160秒	58.222.176.66(江苏-泰州)	1	5	4	4	5	2	3	2	1	0	1	0	1	1	2	3	1	1	0	1	0	5	1	2	2	2	0	1	1	0	0	1	0	1	0	0	1	1	0	1
1642	2024/9/28 10:58:07	131秒	117.62.180.3(江苏-南京)	2	4	4	3	3	2	1	2	1	0	1	0	1	4	3	5	1	0	0	1	1	4	1	2	3	2	1	0	1	0	1	0	1	0	0	0	1	1	0	1
1643	2024/9/28 10:58:10	161秒	111.226.222.30(河北-沧州)	1	3	3	2	3	2	3	1	2	1	0	1	0	2	2	3	1	1	0	1	0	2	1	2	1	1	0	1	1	0	0	0	0	1	0	0	0	1	0	1
1644	2024/9/28 11:01:00	109秒	123.161.143.13(河南-许昌)	1	2	3	1	1	1	5	3	1	0	0	1	1	4	3	2	0	1	0	1	1	4	1	1	2	2	0	1	0	1	0	1	0	1	0	0	1	0	1	0
1645	2024/9/28 11:01:00	109秒	182.114.108.249(河南-三门峡)	2	3	3	2	2	2	5	4	1	1	0	1	0	1	2	3	1	0	1	0	1	2	1	2	2	3	0	1	1	0	0	1	0	0	1	0	1	0	1	0
1646	2024/9/28 11:01:02	110秒	124.167.20.24(山西-朔州)	2	2	2	1	1	1	5	1	1	1	0	1	1	3	1	2	1	0	1	0	1	2	3	2	1	2	1	0	1	0	0	1	0	0	1	0	0	1	0	1
1647	2024/9/28 11:04:17	128秒	39.149.84.139(河南-周口)	2	3	3	2	3	2	1	1	1	1	0	0	1	4	3	2	1	1	0	1	0	3	1	2	2	3	1	0	1	0	0	1	0	1	0	0	1	1	0	1
1648	2024/9/28 11:04:17	156秒	60.25.24.239(天津-天津)	2	3	3	2	3	1	4	2	1	1	0	1	1	3	3	3	1	0	1	0	1	2	3	2	1	2	0	0	1	1	0	1	0	0	1	0	1	1	0	1
1649	2024/9/28 11:04:18	126秒	183.210.40.155(江苏-无锡)	1	5	3	2	5	2	2	4	1	1	0	0	1	4	2	3	1	0	0	1	1	1	1	2	1	3	0	1	1	0	0	1	0	0	1	0	0	1	0	1
1650	2024/9/28 11:07:17	140秒	123.246.98.229(辽宁-本溪)	2	3	2	2	2	1	5	3	1	0	1	0	1	1	2	2	1	1	0	1	0	3	1	2	3	3	1	0	1	0	0	0	1	0	0	0	1	1	0	1
1651	2024/9/28 11:07:18	157秒	60.174.164.96(安徽-马鞍山)	1	3	4	1	3	1	5	2	1	1	0	1	0	4	3	1	1	1	0	1	0	1	3	2	1	2	0	1	1	0	0	1	0	1	0	0	0	1	0	1
1652	2024/9/28 11:07:32	127秒	116.149.9.172(安徽-黄山)	1	2	3	1	1	1	1	4	2	0	1	0	1	3	4	4	0	1	0	1	1	3	3	2	1	4	0	1	1	0	0	1	0	1	0	0	1	1	0	1
1653	2024/9/28 11:09:53	140秒	112.22.198.135(江苏-泰州)	1	5	3	2	5	1	3	2	1	0	1	0	1	4	3	4	1	1	0	1	0	2	1	1	1	2	1	0	1	0	0	1	0	1	0	0	1	0	1	0
1654	2024/9/28 11:09:54	133秒	116.28.187.194(广东-湛江)	1	5	2	3	5	1	2	1	1	1	0	1	0	4	2	2	1	1	0	1	0	4	3	2	2	1	0	0	1	1	0	1	0	1	0	0	1	1	0	1
1655	2024/9/28 11:09:54	137秒	114.217.95.245(江苏-苏州)	1	2	4	1	1	2	2	2	1	0	1	0	1	1	2	4	0	1	0	1	1	4	1	2	3	2	0	1	1	0	0	0	0	1	0	0	1	0	1	0
1656	2024/9/28 11:12:46	160秒	117.181.219.58(广西-玉林)	1	5	2	5	5	1	2	1	1	0	1	0	1	4	2	3	1	1	0	1	0	2	1	2	3	2	0	1	1	0	0	1	0	1	0	0	1	0	1	0
1657	2024/9/28 11:12:46	133秒	117.173.35.217(四川-乐山)	2	5	3	2	5	1	2	1	1	0	1	0	1	4	3	2	1	1	0	1	0	3	1	2	1	1	0	1	1	0	0	1	0	0	1	0	1	1	0	1
1658	2024/9/28 11:12:50	114秒	112.41.59.215(辽宁-沈阳)	2	2	3	1	1	2	2	1	1	0	1	0	1	4	3	1	0	1	0	1	1	3	1	2	4	3	0	1	1	0	0	1	0	1	0	0	1	1	0	1
1659	2024/9/28 11:15:59	123秒	115.226.40.223(浙江-绍兴)	2	4	2	3	4	2	2	1	1	0	1	0	1	4	1	3	0	1	0	1	1	2	1	1	2	2	0	1	0	1	0	1	0	0	1	0	1	1	0	1
1660	2024/9/28 11:15:59	128秒	110.85.40.209(福建-福州)	1	4	4	4	4	1	2	3	1	1	0	0	1	1	3	3	0	1	0	1	1	2	1	2	1	1	1	0	1	0	0	0	1	0	1	0	1	0	1	0
1661	2024/9/28 11:18:46	104秒	112.51.196.162(福建-莆田)	2	3	3	2	3	1	3	3	1	0	1	0	1	3	1	1	1	0	1	0	1	3	1	2	1	3	0	0	1	1	0	1	0	0	1	0	0	1	0	1
1662	2024/9/28 11:18:47	125秒	222.223.68.123(河北-秦皇岛)	2	3	4	1	3	1	4	1	2	1	0	1	0	4	3	1	0	1	0	1	1	4	1	2	2	1	0	1	1	0	0	0	0	1	0	0	1	1	0	1
1663	2024/9/28 11:18:47	112秒	124.129.242.104(山东-青岛)	1	4	3	4	3	1	4	2	1	1	0	1	0	3	3	2	1	0	1	0	1	3	3	2	2	1	0	1	1	0	0	1	0	0	1	0	0	1	0	1
1664	2024/9/28 11:21:31	161秒	223.11.44.43(山西-太原)	2	4	3	4	4	2	1	3	1	1	0	1	1	4	4	4	1	1	0	1	0	3	1	2	1	1	1	0	1	0	0	0	0	1	0	0	0	1	0	1
1665	2024/9/28 11:21:32	144秒	115.239.22.155(浙江-嘉兴)	2	4	3	3	3	1	2	4	1	0	0	1	1	4	3	2	0	1	0	1	1	3	1	1	1	1	1	0	1	0	1	0	0	1	0	0	1	1	0	1
1666	2024/9/28 11:21:32	103秒	171.213.217.96(四川-乐山)	1	2	3	1	1	1	5	3	2	1	0	1	1	4	1	2	1	1	0	1	0	4	1	1	1	1	0	0	1	1	0	0	1	0	0	1	1	1	0	1
1667	2024/9/28 11:24:29	137秒	218.90.148.138(江苏-无锡)	1	2	4	1	1	1	2	4	1	0	0	1	1	2	3	1	1	1	0	1	0	3	3	1	2	2	1	0	1	0	0	0	1	0	0	0	0	1	0	1
1668	2024/9/28 11:24:30	110秒	112.32.76.193(安徽-合肥)	1	2	4	1	1	2	2	1	1	0	0	1	1	4	3	1	0	1	0	1	1	2	3	2	2	3	0	1	1	0	0	1	0	0	1	0	0	1	0	1
1669	2024/9/28 11:27:43	110秒	139.215.86.214(吉林-长春)	2	3	2	1	3	2	1	1	2	1	0	0	1	3	3	3	1	1	0	1	0	3	1	2	1	2	0	1	1	0	0	1	0	0	1	0	1	1	0	1
1670	2024/9/28 11:27:43	115秒	223.88.46.135(河南-郑州)	1	4	3	3	4	1	3	2	1	0	1	0	1	1	2	5	1	1	0	0	1	3	1	2	4	2	0	1	0	1	0	1	0	1	0	0	1	0	1	0
1671	2024/9/28 11:27:56	163秒	106.120.6.241(北京-北京)	1	4	3	2	4	1	3	3	1	0	1	0	1	3	3	2	0	1	0	1	1	1	3	2	3	2	0	1	0	1	0	0	0	1	0	0	1	1	0	1
1672	2024/9/28 11:30:42	121秒	121.61.119.50(湖北-咸宁)	2	2	3	1	1	1	2	4	1	1	0	1	0	3	3	3	1	1	0	1	0	4	3	2	3	4	0	1	0	1	0	1	0	1	0	0	1	1	0	1
1673	2024/9/28 11:30:44	144秒	36.143.177.129(河北-石家庄)	1	5	4	4	5	2	2	2	1	1	0	1	1	4	3	2	1	1	0	1	0	5	1	2	4	2	1	0	1	0	0	0	1	0	0	0	1	0	1	0
1674	2024/9/28 11:33:14	143秒	36.1.161.119(海南-文昌)	1	3	2	2	2	1	5	4	1	1	0	1	1	1	1	2	1	1	0	1	0	4	1	2	2	1	0	0	1	1	0	1	0	0	1	0	1	1	0	1
1675	2024/9/28 11:33:16	133秒	111.36.250.203(山东-泰安)	2	3	3	2	2	1	2	3	2	1	0	1	0	1	3	4	1	0	1	0	1	3	1	2	2	2	1	0	1	1	0	1	0	0	1	0	1	1	0	1
1676	2024/9/28 11:35:59	151秒	121.32.70.201(广东-广州)	2	2	3	1	1	1	2	2	2	1	0	1	0	4	3	2	0	1	0	1	1	3	1	2	2	2	0	1	1	0	0	0	1	0	0	0	1	1	0	1
1677	2024/9/28 11:35:59	105秒	112.49.109.73(福建-福州)	1	4	4	3	3	1	2	1	1	1	0	1	1	1	2	4	0	1	0	1	1	2	3	1	1	1	0	1	1	0	0	1	0	1	0	0	1	1	0	1
1678	2024/9/28 11:38:52	113秒	220.192.6.40(重庆-重庆)	1	2	3	1	1	1	1	2	2	1	0	0	1	4	2	2	1	0	0	1	1	2	1	2	2	2	0	1	0	1	0	1	0	1	0	0	1	1	0	1
1679	2024/9/28 11:38:53	138秒	117.80.154.164(江苏-苏州)	1	4	3	2	3	2	4	4	1	1	0	1	1	3	3	4	1	0	1	0	1	2	3	2	1	2	0	1	1	0	0	0	1	0	1	0	1	1	0	1
1680	2024/9/28 11:38:53	132秒	182.46.181.187(山东-聊城)	1	3	3	2	2	2	4	2	1	0	1	0	1	1	3	2	1	1	0	1	0	4	1	2	1	1	0	1	1	0	0	1	0	1	0	0	1	1	0	1
1681	2024/9/28 11:41:58	125秒	111.193.93.17(北京-北京)	1	5	2	2	5	1	2	1	2	0	1	0	1	3	1	4	0	1	0	1	1	2	3	2	1	4	0	0	1	1	0	1	0	0	1	0	0	1	0	1
1682	2024/9/28 11:42:00	103秒	114.239.184.159(江苏-宿迁)	1	3	4	2	2	2	3	1	2	1	0	1	1	4	3	4	1	1	0	1	0	5	3	2	4	2	0	1	0	1	0	1	0	1	0	0	1	1	0	1
1683	2024/9/28 11:45:11	121秒	171.126.117.226(山西-晋城)	2	5	4	2	5	1	5	3	1	0	0	1	1	4	3	1	1	1	0	1	0	3	1	2	2	2	0	0	1	1	0	0	1	0	0	1	1	0	1	0
1684	2024/9/28 11:45:13	144秒	223.88.59.131(河南-郑州)	2	4	4	4	4	1	5	1	1	0	1	0	1	1	3	3	1	0	1	0	1	4	1	2	1	1	0	0	1	1	0	1	0	1	0	0	1	0	1	0
1685	2024/9/28 11:48:17	138秒	112.84.26.252(江苏-徐州)	2	3	4	2	2	1	4	1	1	0	1	0	1	4	3	1	1	0	0	1	1	1	1	2	2	2	0	1	1	0	0	1	0	0	1	0	1	1	0	1
1686	2024/9/28 11:48:18	138秒	27.27.54.185(湖北-襄阳)	2	4	2	2	5	1	3	2	1	1	0	1	1	3	1	5	0	1	0	1	1	1	1	1	3	1	1	0	1	1	0	1	0	0	1	0	1	0	1	0
1687	2024/9/28 11:48:19	136秒	223.166.225.0(上海-上海)	1	5	3	2	5	1	3	1	1	0	1	0	1	4	3	2	1	1	0	1	0	2	1	1	2	1	0	0	1	1	0	1	0	1	0	0	1	1	0	1
1688	2024/9/28 11:51:19	155秒	1.189.120.29(黑龙江-哈尔滨)	1	3	3	2	2	1	1	2	2	0	1	0	1	3	2	2	0	1	0	1	1	2	1	2	1	2	1	0	1	0	0	0	0	1	0	0	1	1	0	1
1689	2024/9/28 11:51:20	126秒	223.90.31.220(河南-焦作)	1	3	4	1	3	1	1	3	1	0	1	0	1	3	2	3	1	0	1	0	1	1	3	2	1	2	0	0	1	1	0	1	0	0	1	0	0	1	0	1
1690	2024/9/28 11:54:13	116秒	106.60.28.159(云南-楚雄)	1	5	3	2	5	2	1	2	1	1	0	1	1	3	1	2	1	0	1	0	1	2	1	2	2	2	0	1	0	1	0	0	0	1	0	0	0	1	0	1
1691	2024/9/28 11:54:13	115秒	140.250.213.51(山东-济宁)	1	5	3	3	5	2	5	4	1	0	1	0	1	1	2	1	0	1	0	1	1	2	1	2	1	3	1	0	1	0	1	1	0	1	0	0	1	1	0	1
1692	2024/9/28 11:56:47	136秒	123.139.124.15(陕西-宝鸡)	1	5	3	2	5	2	5	2	1	1	0	1	0	4	3	3	0	1	0	1	1	2	3	2	1	1	0	1	1	0	0	1	0	1	0	0	1	1	0	1
1693	2024/9/28 11:56:49	114秒	39.130.92.176(云南-昆明)	1	2	4	1	1	1	4	3	2	0	0	1	1	4	3	2	1	1	0	1	0	4	1	2	2	2	0	1	0	1	0	1	0	1	0	0	1	0	1	0
1694	2024/9/28 11:56:57	139秒	39.184.47.0(浙江-台州)	1	4	2	2	3	1	1	4	1	0	1	0	1	4	2	1	1	1	0	1	0	5	3	2	2	3	0	1	1	0	0	1	0	1	0	0	0	1	1	0
1695	2024/9/28 11:59:35	135秒	123.139.161.72(陕西-西安)	2	3	3	2	3	1	5	1	1	1	0	1	1	4	2	2	1	1	0	1	0	4	3	1	2	3	0	1	0	1	0	0	1	0	0	0	1	1	0	1
1696	2024/9/28 11:59:35	106秒	124.128.131.75(山东-济南)	1	5	4	5	5	1	2	1	1	1	0	0	1	3	2	2	1	1	0	0	1	1	1	1	2	1	0	1	1	0	0	1	0	1	0	0	0	1	0	1
1697	2024/9/28 12:02:43	154秒	115.222.216.108(浙江-温州)	1	5	3	5	5	1	1	2	1	1	0	1	1	4	2	3	1	0	1	0	1	2	1	2	2	4	0	1	0	1	0	1	0	1	0	0	1	0	1	0
1698	2024/9/28 12:02:43	111秒	60.218.235.188(黑龙江-双鸭山)	2	4	4	4	4	2	4	1	1	1	0	1	0	4	2	2	1	0	1	0	1	4	1	2	1	3	0	1	1	0	0	1	0	0	1	0	1	0	1	0
1699	2024/9/28 12:05:50	155秒	223.73.14.141(广东-潮州)	2	4	4	3	3	1	5	2	2	0	1	0	1	4	3	2	0	1	0	1	1	1	1	2	1	1	0	1	1	0	0	1	0	0	1	0	1	1	0	1
1700	2024/9/28 12:05:52	148秒	175.19.56.50(吉林-长春)	2	3	2	2	3	2	5	2	2	1	0	1	1	3	3	1	0	1	0	1	1	2	3	2	1	2	0	1	0	1	0	0	1	0	0	0	1	1	0	1
1701	2024/9/28 12:06:15	141秒	39.76.126.115(山东-临沂)	2	3	4	1	2	2	2	3	1	1	0	1	1	1	1	1	1	1	0	1	0	3	3	2	1	1	0	1	0	1	0	1	0	1	0	0	1	0	1	0
1702	2024/9/28 12:08:21	145秒	183.151.44.170(浙江-丽水)	2	2	2	1	1	1	2	3	1	1	0	0	1	3	1	2	1	1	0	1	0	3	3	2	2	2	1	0	1	0	0	0	1	0	0	0	1	0	1	0
1703	2024/9/28 12:08:21	104秒	1.189.47.172(黑龙江-哈尔滨)	2	5	3	2	5	2	3	3	1	0	0	1	1	4	2	1	1	1	0	1	0	2	1	2	2	2	0	1	1	0	0	1	0	1	0	0	1	1	0	1
1704	2024/9/28 12:11:36	105秒	123.181.132.18(河北-唐山)	1	5	2	4	5	1	1	1	1	0	0	1	1	4	4	1	0	1	0	1	1	1	1	1	2	1	0	1	0	1	0	1	0	1	0	0	0	1	0	1
1705	2024/9/28 12:11:42	107秒	120.229.14.225(广东-深圳)	1	2	2	1	1	1	1	4	1	0	0	1	1	3	3	2	0	1	0	1	1	5	3	1	1	1	0	1	1	0	0	1	0	0	1	0	1	1	0	1
1706	2024/9/28 12:14:26	121秒	112.21.123.189(江苏-南通)	2	4	4	4	5	1	5	1	2	1	0	1	1	1	2	3	1	0	1	0	1	2	3	2	3	2	0	1	1	0	0	1	0	1	0	0	1	0	1	0
1707	2024/9/28 12:14:27	106秒	36.149.64.225(江苏-南京)	1	5	3	3	5	1	2	3	1	0	1	0	1	3	3	5	1	0	1	0	1	3	1	2	3	4	1	0	1	1	0	1	0	0	1	0	1	1	0	1
1708	2024/9/28 12:17:43	160秒	117.154.208.212(湖北-黄冈)	2	4	4	4	3	1	4	1	1	1	0	1	1	1	3	1	1	1	0	1	0	2	1	2	1	2	0	0	1	1	0	0	1	0	0	0	1	0	1	0
1709	2024/9/28 12:17:53	130秒	1.190.214.71(黑龙江-哈尔滨)	2	3	3	2	2	1	2	2	1	0	0	1	1	4	3	3	1	1	0	1	0	4	1	2	1	2	0	1	1	0	0	1	0	1	0	0	1	1	0	1
1710	2024/9/28 12:20:59	133秒	123.138.253.58(陕西-宝鸡)	1	5	2	2	5	2	1	3	1	1	0	1	0	3	3	3	1	0	1	0	1	3	1	2	1	1	1	0	1	0	0	0	1	0	1	0	1	0	1	0
1711	2024/9/28 12:20:59	117秒	58.59.186.84(广西-贵港)	2	4	3	2	3	1	5	1	1	1	0	0	1	3	3	3	0	1	0	1	1	2	1	2	2	1	0	1	0	1	0	1	0	1	0	0	1	0	1	0
1712	2024/9/28 12:20:59	157秒	122.158.225.126(黑龙江-双鸭山)	2	2	2	1	1	2	5	2	1	0	1	0	1	3	3	1	1	1	0	1	0	4	1	2	1	2	1	0	1	0	0	0	1	0	0	0	1	1	0	1
1713	2024/9/28 12:23:37	136秒	106.59.219.195(云南-昆明)	2	3	4	1	3	1	1	4	1	1	0	1	1	4	2	3	1	1	0	1	0	3	1	2	1	1	1	0	1	0	0	0	0	1	0	0	1	0	1	0
1714	2024/9/28 12:23:40	141秒	27.8.147.183(重庆-重庆)	1	3	3	2	2	1	3	2	1	1	0	1	0	3	1	3	0	1	0	1	1	2	1	2	1	3	1	0	1	0	0	1	0	0	1	0	1	1	0	1
1715	2024/9/28 12:26:38	109秒	36.149.28.186(江苏-南京)	2	2	3	1	1	1	2	1	2	1	0	0	1	3	2	1	1	1	0	1	0	1	1	2	2	2	0	1	1	0	0	1	0	1	0	0	1	1	0	1
1716	2024/9/28 12:26:38	118秒	183.190.88.166(山西-大同)	1	4	3	4	4	1	4	1	2	1	0	0	1	4	2	3	1	0	1	0	1	2	1	2	4	1	0	1	1	0	0	1	0	0	1	0	1	1	0	1
1717	2024/9/28 12:26:54	130秒	111.60.80.209(湖北-武汉)	1	4	4	2	5	2	2	2	1	0	1	0	1	3	3	2	1	1	0	1	0	2	1	2	1	3	0	0	1	1	0	0	0	1	0	0	1	1	0	1
1718	2024/9/28 12:29:54	112秒	106.83.226.54(重庆-重庆)	1	3	3	2	2	1	5	2	1	0	1	0	1	4	1	4	1	1	0	1	0	2	3	2	1	2	0	0	1	1	0	1	0	0	1	0	1	1	0	1
1719	2024/9/28 12:30:00	155秒	223.88.91.199(河南-郑州)	2	3	3	1	3	1	2	3	1	0	1	0	1	3	3	3	1	1	0	1	0	2	1	1	2	1	0	1	1	0	0	1	0	1	0	0	1	0	1	0
1720	2024/9/28 12:32:35	146秒	115.151.186.199(江西-新余)	1	3	3	2	3	1	1	1	2	1	0	1	1	3	3	4	1	1	0	1	0	1	1	2	2	4	0	1	1	0	0	1	0	0	1	0	1	1	0	1
1721	2024/9/28 12:32:35	152秒	120.231.21.121(广东-湛江)	2	2	3	1	1	2	2	2	2	1	0	0	1	3	3	4	1	1	0	1	0	4	1	2	1	2	1	0	1	0	0	1	0	0	1	0	1	1	0	1
1722	2024/9/28 12:32:38	112秒	117.68.201.12(安徽-合肥)	1	2	3	1	1	1	1	2	1	0	1	0	1	4	1	2	0	1	0	1	1	2	1	2	2	2	0	1	0	1	0	1	0	1	0	0	1	0	1	0
1723	2024/9/28 12:35:35	117秒	120.239.247.168(广东-梅州)	2	2	3	1	1	1	3	2	1	1	0	0	1	4	1	1	1	0	1	0	1	3	1	1	3	2	0	1	0	1	0	1	0	1	0	0	1	0	1	0
1724	2024/9/28 12:35:35	136秒	111.182.27.145(湖北-荆门)	2	3	2	2	2	2	1	2	1	1	0	1	0	1	1	3	0	1	0	1	1	3	1	2	4	2	1	0	1	0	0	1	0	0	1	0	1	0	1	1
1725	2024/9/28 12:38:43	136秒	125.120.156.25(浙江-杭州)	1	2	3	1	1	2	5	1	1	0	1	0	1	3	2	2	1	1	0	1	0	4	2	1	2	1	0	1	1	0	0	1	0	1	0	0	1	0	1	0
1726	2024/9/28 12:38:43	113秒	117.129.11.71(北京-北京)	1	3	4	1	2	2	1	3	1	0	0	1	1	1	3	3	1	0	1	0	1	4	3	1	1	3	1	0	1	1	0	0	0	1	0	0	1	0	1	0
1727	2024/9/28 12:41:51	101秒	111.60.98.113(湖北-武汉)	1	3	4	1	2	1	5	1	1	1	0	0	1	2	3	3	1	1	0	1	0	2	3	2	1	2	0	1	0	1	0	0	1	0	1	0	1	1	0	1
1728	2024/9/28 12:41:52	110秒	221.209.105.229(黑龙江-齐齐哈尔)	1	4	3	4	5	2	2	4	1	1	0	0	1	4	1	2	0	1	0	1	1	2	3	1	2	1	1	0	1	0	0	1	0	0	1	0	1	1	0	1
1729	2024/9/28 12:44:27	119秒	182.149.155.60(四川-成都)	2	4	3	3	3	1	2	2	1	1	0	1	1	1	3	1	0	1	0	1	1	2	1	2	1	1	1	0	1	0	0	1	0	0	1	0	1	0	1	0
1730	2024/9/28 12:44:30	137秒	223.74.206.52(广东-潮州)	1	2	3	1	1	2	4	4	1	1	0	1	1	4	2	3	0	1	0	1	1	3	1	2	2	2	1	0	1	1	0	0	1	0	1	0	1	1	0	1
1731	2024/9/28 12:47:22	104秒	125.107.242.82(浙江-绍兴)	2	4	3	2	5	1	1	3	1	1	0	1	0	4	3	2	1	0	1	0	1	1	1	2	2	1	0	1	1	0	0	0	1	0	1	0	1	0	1	0
1732	2024/9/28 12:47:22	105秒	144.255.31.230(山东-济南)	2	3	3	2	2	2	2	1	1	0	1	0	1	2	1	2	0	1	0	1	1	2	1	2	2	2	0	1	0	1	0	0	0	1	0	0	1	0	1	0
1733	2024/9/28 12:47:26	115秒	39.149.11.185(河南-郑州)	2	2	3	1	1	2	2	1	2	1	0	1	0	4	2	3	1	1	0	1	0	5	3	2	1	4	0	1	0	1	0	1	0	0	1	0	1	1	0	1
1734	2024/9/28 12:50:01	153秒	124.237.17.138(河北-沧州)	2	4	4	3	3	1	3	1	1	0	0	1	1	1	2	2	1	0	1	0	1	1	1	2	2	1	0	1	1	0	0	1	0	1	0	0	1	1	0	1
1735	2024/9/28 12:50:02	117秒	221.211.37.120(黑龙江-大兴安岭)	1	3	3	2	3	2	5	3	2	0	1	0	1	1	2	1	1	0	1	0	1	3	3	1	3	3	0	1	1	0	0	1	0	1	0	0	1	1	0	1
1736	2024/9/28 12:53:08	133秒	59.33.5.22(广东-中山)	2	4	3	3	4	2	5	2	1	1	0	1	1	1	3	5	0	1	0	1	1	3	1	2	2	2	0	1	1	0	0	1	0	1	0	0	1	0	1	0
1737	2024/9/28 12:53:09	153秒	1.57.33.189(黑龙江-绥化)	1	3	2	2	2	1	1	2	1	0	0	1	1	4	2	3	0	1	0	1	1	2	1	2	1	2	0	1	1	0	0	1	0	1	0	0	1	1	0	1
1738	2024/9/28 12:55:46	145秒	101.83.148.158(上海-上海)	1	3	3	2	2	2	5	4	1	0	1	0	1	4	1	2	1	1	0	1	0	3	1	2	1	2	0	1	1	0	0	1	0	1	0	0	1	0	1	0
1739	2024/9/28 12:55:46	116秒	36.26.201.58(浙江-台州)	1	4	3	2	4	1	1	3	1	0	0	1	1	1	3	2	1	0	1	0	1	1	3	2	1	1	0	0	1	1	0	1	0	1	0	0	1	1	0	1
1740	2024/9/28 12:55:46	145秒	223.79.200.132(山东-潍坊)	1	5	2	2	5	1	4	3	1	0	1	0	1	1	3	3	1	0	1	0	1	1	1	2	2	4	0	1	1	0	0	0	1	0	1	0	1	0	1	0
1741	2024/9/28 12:58:26	149秒	219.144.119.134(陕西-汉中)	2	2	3	1	1	2	2	2	1	0	1	0	1	3	3	2	1	1	0	1	0	5	1	2	1	2	0	1	0	1	0	0	1	0	0	0	1	1	0	1
1742	2024/9/28 12:58:59	138秒	112.85.67.162(江苏-连云港)	2	3	4	2	2	1	4	1	1	1	0	1	1	1	3	3	1	1	0	1	0	2	1	2	2	2	1	0	1	0	1	1	0	1	0	0	1	0	1	0
1743	2024/9/28 13:01:36	112秒	111.31.187.85(天津-天津)	1	5	3	2	5	1	4	1	2	1	0	1	1	3	3	1	0	1	0	1	1	2	3	2	3	2	1	0	1	0	0	1	0	1	0	0	1	1	0	1
1744	2024/9/28 13:01:38	138秒	120.229.67.107(广东-深圳)	2	2	3	1	1	2	2	1	1	0	1	0	1	1	2	2	1	0	1	0	1	5	1	2	2	1	0	1	0	1	0	1	0	1	0	0	1	0	1	0
1745	2024/9/28 13:01:44	156秒	106.228.39.186(江西-南昌)	1	2	2	1	1	1	4	1	1	1	0	1	1	4	2	3	1	0	1	0	1	4	1	2	2	2	1	0	1	0	0	0	1	0	1	0	1	0	1	0
1746	2024/9/28 13:04:52	144秒	39.162.83.135(河南-郑州)	1	4	3	3	4	1	1	3	1	1	0	1	0	3	3	3	0	1	0	1	1	2	2	1	1	2	0	0	1	1	0	1	0	1	0	0	1	0	1	0
1747	2024/9/28 13:04:53	113秒	111.52.95.122(山西-太原)	1	5	4	4	5	1	2	2	1	1	0	1	0	1	3	4	1	0	1	0	1	2	1	1	4	2	0	1	1	0	0	1	0	1	0	0	1	0	1	0
1748	2024/9/28 13:07:39	126秒	14.212.133.226(广东-佛山)	2	3	2	1	3	1	4	3	1	1	0	0	1	4	2	1	1	0	1	0	1	1	1	1	2	2	1	0	1	0	0	1	0	0	1	0	1	0	1	0
1749	2024/9/28 13:07:39	129秒	111.227.210.119(河北-秦皇岛)	2	2	2	1	1	1	1	2	1	0	0	1	1	3	2	4	1	1	0	0	1	4	1	2	2	3	1	0	1	0	0	1	0	1	0	0	0	1	0	1
1750	2024/9/28 13:07:43	132秒	183.202.115.77(山西-吕梁)	1	2	3	1	1	2	5	1	1	1	0	0	1	3	1	3	1	0	1	0	1	3	3	1	2	2	1	0	1	0	0	1	0	0	1	0	1	0	1	0
1751	2024/9/28 13:10:30	151秒	223.73.60.242(广东-广州)	2	2	4	1	1	2	4	1	2	0	1	0	1	1	2	4	1	0	1	0	1	5	1	2	1	4	0	1	1	0	0	0	1	0	1	0	1	0	1	0
1752	2024/9/28 13:10:30	147秒	120.231.77.240(广东-肇庆)	1	2	3	1	1	1	1	2	1	1	0	1	1	4	1	4	1	0	0	1	1	5	1	2	1	4	0	1	0	1	0	0	1	0	1	0	1	1	0	1
1753	2024/9/28 13:10:31	103秒	117.179.186.18(黑龙江-七台河)	1	3	3	2	2	2	5	2	1	0	1	0	1	1	1	3	1	0	0	1	1	2	1	2	2	1	0	1	1	0	0	1	0	1	0	0	1	1	0	1
1754	2024/9/28 13:13:49	133秒	114.99.58.50(安徽-安庆)	2	3	4	2	2	1	1	1	1	1	0	1	1	1	3	1	1	0	1	0	1	3	1	2	4	1	1	0	1	0	1	0	0	1	0	0	1	1	0	1
1755	2024/9/28 13:13:50	146秒	171.81.224.201(湖北-武汉)	1	4	3	3	3	1	3	3	1	0	1	0	1	4	3	3	0	1	0	1	1	2	1	2	1	4	0	1	1	0	0	1	0	0	1	0	1	0	1	0
1756	2024/9/28 13:13:50	136秒	112.117.232.42(云南-昆明)	2	5	2	2	5	1	3	1	1	1	0	1	0	4	3	1	1	1	0	1	0	5	3	2	1	2	0	1	1	0	0	0	1	0	1	0	0	1	0	1
1757	2024/9/28 13:17:02	132秒	223.90.254.197(河南-许昌)	1	2	4	1	1	1	2	3	1	1	0	1	0	3	3	1	0	1	0	1	1	2	3	1	1	1	1	0	1	0	0	1	0	0	1	0	1	1	0	1
1758	2024/9/28 13:17:02	118秒	121.235.110.132(江苏-无锡)	1	4	3	4	4	1	3	1	1	1	0	0	1	1	3	5	1	0	1	0	1	2	1	2	2	1	0	1	1	0	0	1	0	1	0	0	0	1	0	1
1759	2024/9/28 13:17:03	146秒	113.6.212.77(黑龙江-鸡西)	2	5	4	3	5	2	2	2	1	1	0	1	1	4	3	2	1	1	0	1	0	2	1	2	2	2	0	1	1	0	0	1	0	0	1	0	1	1	0	1
1760	2024/9/28 13:20:04	153秒	106.228.60.246(江西-南昌)	1	4	3	2	3	1	3	3	1	0	1	0	1	4	3	3	1	1	0	0	1	2	1	2	2	2	0	1	1	0	0	0	1	0	1	0	1	1	0	1
1761	2024/9/28 13:20:05	122秒	120.229.79.241(广东-深圳)	1	4	3	3	5	2	2	2	1	0	1	0	1	4	3	2	1	0	0	1	1	2	1	1	2	2	1	0	1	0	1	1	0	1	0	0	0	1	0	1
1762	2024/9/28 13:23:08	112秒	116.168.34.64(重庆-重庆)	2	4	4	3	3	1	4	4	1	1	0	0	1	3	1	1	1	1	0	1	0	4	3	2	2	1	0	1	1	0	0	0	1	0	0	1	1	0	1	0
1763	2024/9/28 13:23:09	142秒	113.1.56.184(黑龙江-伊春)	2	3	2	1	2	1	1	3	2	0	1	0	1	1	1	2	1	0	0	1	1	3	1	2	1	2	1	0	1	0	1	0	0	1	0	0	1	1	0	1
1764	2024/9/28 13:23:11	133秒	223.86.186.13(四川-绵阳)	2	3	4	1	2	2	2	1	1	1	0	1	1	1	3	3	1	0	1	0	1	2	1	2	2	1	0	0	1	1	0	1	0	0	1	0	1	1	0	1
1765	2024/9/28 13:26:06	113秒	60.172.240.240(安徽-淮北)	2	5	3	4	5	2	2	1	1	0	0	1	1	3	3	2	1	0	0	1	1	4	3	2	2	3	0	1	1	0	0	0	1	0	0	0	1	1	0	1
1766	2024/9/28 13:26:06	124秒	183.251.194.20(福建-南平)	1	2	4	1	1	2	5	1	2	1	0	0	1	1	2	4	1	0	1	0	1	2	1	2	1	2	1	0	1	0	0	1	0	0	1	0	1	0	1	0
1767	2024/9/28 13:26:11	128秒	223.88.214.2(河南-安阳)	2	2	3	1	1	1	1	1	1	1	0	1	1	4	2	1	1	1	0	1	0	4	1	2	2	2	1	0	1	0	1	1	0	0	1	0	1	0	1	0
1768	2024/9/28 13:28:58	125秒	114.88.131.142(上海-上海)	1	3	4	1	3	1	1	3	1	1	0	1	1	3	3	1	1	1	0	1	0	2	3	2	3	2	1	0	1	0	1	1	0	1	0	0	1	0	1	0
1769	2024/9/28 13:29:07	124秒	183.198.206.6(河北-保定)	1	3	2	1	3	2	2	4	1	0	1	0	1	3	3	2	1	1	0	1	0	2	3	2	1	3	0	1	1	0	0	1	0	1	0	0	1	1	0	1
1770	2024/9/28 13:32:10	158秒	222.209.108.24(四川-成都)	2	2	3	1	1	1	5	4	1	0	1	0	1	2	3	4	0	1	0	1	1	4	1	2	3	1	0	0	1	1	0	1	0	0	1	0	1	0	1	0
1771	2024/9/28 13:32:11	107秒	114.92.106.217(上海-上海)	2	3	3	2	3	2	2	1	1	0	1	0	1	1	3	4	0	1	0	1	1	1	1	1	1	3	0	1	1	0	0	1	0	0	1	0	1	0	1	0
1772	2024/9/28 13:32:12	107秒	36.159.246.85(安徽-合肥)	2	5	4	3	5	2	2	2	1	0	1	0	1	4	3	1	1	1	0	1	0	2	1	2	1	2	0	1	1	0	0	1	0	0	1	0	0	1	1	0
1773	2024/9/28 13:35:03	134秒	183.198.51.68(河北-保定)	1	3	4	2	2	1	2	3	1	1	0	1	1	4	2	2	1	0	0	1	1	4	1	2	1	3	0	0	1	1	0	1	0	0	1	0	1	1	0	1
1774	2024/9/28 13:35:07	108秒	39.162.151.54(河南-郑州)	2	2	3	1	1	2	5	2	1	0	1	0	1	1	4	5	1	0	1	0	1	1	2	2	1	1	0	1	0	1	0	1	0	0	1	0	1	1	0	1
1775	2024/9/28 13:38:00	158秒	121.234.128.168(江苏-宿迁)	2	4	3	4	5	1	5	1	1	1	0	0	1	4	2	2	1	1	0	1	0	1	3	2	2	2	0	0	1	1	0	0	0	1	0	0	1	0	1	0
1776	2024/9/28 13:38:01	105秒	120.33.42.139(福建-泉州)	2	3	3	2	2	1	2	2	2	0	1	0	1	1	3	3	0	1	0	1	1	3	1	1	2	4	0	1	1	0	0	1	0	0	1	0	1	1	0	1
1777	2024/9/28 13:38:01	140秒	120.231.83.255(广东-肇庆)	2	2	2	1	1	2	2	1	1	0	0	1	1	4	1	2	1	0	1	0	1	2	1	1	1	2	0	1	1	0	0	1	0	0	1	0	0	1	0	1
1778	2024/9/28 13:40:31	103秒	114.92.241.149(上海-上海)	2	5	2	2	5	1	2	1	1	0	0	1	1	4	1	3	1	1	0	1	0	5	1	2	1	2	0	1	1	0	0	1	0	1	0	0	1	0	1	0
1779	2024/9/28 13:40:33	101秒	121.234.143.208(江苏-宿迁)	2	4	4	2	5	2	4	1	1	1	0	1	1	4	2	3	0	1	0	1	1	4	1	1	1	2	0	1	1	0	0	1	0	1	0	0	1	0	1	0
1780	2024/9/28 13:43:06	119秒	114.92.232.125(上海-上海)	1	3	3	1	2	2	5	3	1	1	0	1	1	3	1	3	1	1	0	1	0	2	1	2	3	1	0	1	1	0	0	1	0	1	0	0	1	1	0	1
1781	2024/9/28 13:43:07	140秒	222.90.177.112(陕西-西安)	2	3	4	2	2	1	2	1	2	1	0	1	1	4	3	2	1	1	0	1	0	5	1	1	1	1	1	0	1	0	0	1	0	0	1	0	1	1	0	1
1782	2024/9/28 13:43:07	159秒	42.59.43.137(辽宁-辽阳)	2	2	2	1	1	2	2	1	1	1	0	1	1	3	3	4	1	1	0	1	0	3	3	2	3	1	0	0	1	1	0	0	1	0	0	0	1	1	0	1
1783	2024/9/28 13:46:10	123秒	111.25.127.85(吉林-长春)	1	3	3	1	2	2	5	2	1	1	0	0	1	3	2	2	1	0	1	0	1	4	3	2	2	1	0	1	1	0	0	0	1	0	0	0	0	1	0	1
1784	2024/9/28 13:46:10	123秒	111.25.12.209(吉林-长春)	2	5	3	2	5	2	4	2	2	1	0	1	1	3	2	5	0	1	0	1	1	5	1	2	2	3	0	0	1	1	0	1	0	1	0	0	1	1	0	1
1785	2024/9/28 13:48:57	137秒	36.161.127.63(安徽-合肥)	2	3	4	1	3	2	4	1	1	0	1	0	1	1	3	1	1	1	0	1	0	4	1	2	3	1	0	1	0	1	0	1	0	0	1	0	1	1	0	1
1786	2024/9/28 13:49:03	128秒	117.153.135.112(湖北-荆州)	1	4	3	4	5	1	3	2	1	0	1	0	1	4	2	3	0	1	0	1	1	3	1	1	1	1	1	0	1	1	0	1	0	0	1	0	1	1	0	1
1787	2024/9/28 13:51:55	136秒	114.232.24.237(江苏-南通)	2	3	2	1	2	2	1	3	1	1	0	1	1	4	3	2	1	0	1	0	1	1	1	1	1	2	0	1	1	0	0	1	0	1	0	0	1	1	0	1
1788	2024/9/28 13:51:55	116秒	36.161.237.28(安徽-合肥)	2	4	3	2	4	2	1	2	1	0	0	1	1	1	3	3	1	0	1	0	1	4	1	2	1	1	0	1	1	0	0	1	0	0	1	0	0	1	0	1
1789	2024/9/28 13:54:31	114秒	119.115.167.32(辽宁-营口)	1	2	3	1	1	2	1	2	2	0	0	1	1	4	2	3	0	1	0	1	1	2	1	2	2	2	0	0	1	1	0	1	0	0	1	0	1	1	0	1
1790	2024/9/28 13:54:31	130秒	112.38.113.109(山东-临沂)	2	5	4	2	5	2	5	1	1	1	0	0	1	2	2	1	1	0	1	0	1	2	1	1	1	2	0	1	1	0	0	1	0	0	1	0	1	1	0	1
1791	2024/9/28 13:54:32	156秒	121.230.110.223(江苏-泰州)	2	4	3	2	3	1	1	2	1	1	0	1	1	1	3	2	1	1	0	1	0	4	3	2	4	1	0	1	0	1	0	1	0	0	1	0	1	1	0	1
1792	2024/9/28 13:57:15	142秒	153.37.229.138(江苏-苏州)	1	4	3	3	5	1	1	4	1	1	0	1	0	4	3	4	1	1	0	1	0	2	1	1	3	1	0	1	1	0	0	0	1	0	0	1	1	1	0	1
1793	2024/9/28 13:57:15	102秒	219.159.138.48(广西-南宁)	2	2	3	1	1	2	4	1	1	1	0	1	1	4	2	2	1	0	0	1	1	3	1	2	2	2	0	1	0	1	0	1	0	1	0	0	1	1	0	1
1794	2024/9/28 13:57:16	104秒	125.82.70.204(重庆-重庆)	2	4	2	2	4	1	4	3	1	0	0	1	1	1	1	2	1	1	0	1	0	3	3	1	2	3	0	1	1	0	0	0	1	0	0	1	1	1	0	1
1795	2024/9/28 14:00:26	151秒	111.73.229.136(江西-南昌)	2	2	3	1	1	2	3	1	1	0	1	0	1	4	2	3	1	1	0	1	0	4	1	2	2	1	0	1	0	1	0	1	0	0	1	0	1	1	0	1
1796	2024/9/28 14:00:36	149秒	220.173.56.118(广西-南宁)	2	3	4	1	2	2	2	1	1	1	0	1	1	2	2	1	1	1	0	1	0	2	1	2	2	1	0	1	0	1	0	0	1	0	0	0	1	1	0	1
1797	2024/9/28 14:03:03	130秒	111.208.45.68(江苏-南京)	2	2	3	1	1	1	5	1	1	0	1	0	1	3	1	3	1	1	0	1	0	2	1	1	1	1	1	0	1	0	0	0	1	0	0	0	1	1	0	1
1798	2024/9/28 14:03:04	145秒	116.253.4.72(广西-梧州)	1	4	3	3	3	1	2	2	1	1	0	1	0	3	3	5	0	1	0	1	1	2	1	1	4	1	0	1	1	0	0	0	0	1	0	0	1	1	0	1
1799	2024/9/28 14:06:12	141秒	223.85.253.169(四川-成都)	1	3	2	2	3	2	2	3	1	0	1	0	1	4	3	1	0	1	0	1	1	3	1	2	4	2	0	1	1	0	0	1	0	1	0	0	1	0	1	0
1800	2024/9/28 14:06:12	132秒	117.135.12.141(上海-上海)	1	2	4	1	1	2	1	1	1	0	0	1	1	1	2	2	0	1	0	1	1	3	3	2	1	2	0	1	1	0	0	1	0	0	1	0	1	0	1	0
1801	2024/9/28 14:06:12	118秒	39.191.201.237(浙江-丽水)	2	3	3	1	2	2	4	4	1	0	1	0	1	4	1	4	1	1	0	1	0	2	1	2	1	1	0	0	1	1	0	1	0	0	1	0	1	1	0	1
1802	2024/9/28 14:09:13	135秒	123.169.248.97(山东-菏泽)	1	4	3	2	4	2	2	4	1	1	0	1	0	4	1	1	1	1	0	0	1	4	1	2	1	1	1	0	1	0	0	1	0	0	1	0	1	0	1	0
1803	2024/9/28 14:09:14	145秒	219.128.234.108(广东-佛山)	1	3	3	2	2	2	4	2	1	1	0	1	1	4	3	5	0	1	0	1	1	2	3	2	4	1	0	1	0	1	0	0	0	1	0	0	1	0	1	0
1804	2024/9/28 14:09:14	107秒	14.155.136.207(广东-深圳)	1	5	3	4	5	2	2	2	1	0	1	0	1	1	3	2	1	0	1	0	1	2	1	2	3	1	0	1	1	0	0	1	0	0	1	0	1	1	0	1
1805	2024/9/28 14:12:31	146秒	120.245.25.16(北京-北京)	1	3	3	1	2	1	3	1	1	1	0	0	1	1	1	2	1	1	0	1	0	5	3	2	2	1	1	0	1	0	0	1	0	0	1	0	1	1	0	1
1806	2024/9/28 14:12:35	122秒	36.161.43.84(安徽-淮南)	2	4	4	4	4	2	2	2	1	0	0	1	1	4	1	4	1	1	0	1	1	4	1	2	3	1	0	1	1	0	0	0	1	0	0	0	1	1	0	1
1807	2024/9/28 14:12:35	152秒	222.216.97.206(广西-南宁)	1	5	3	3	5	2	3	4	1	1	0	1	1	4	1	1	0	1	0	1	1	4	1	2	2	3	0	1	1	0	0	1	0	0	1	0	0	1	0	1
1808	2024/9/28 14:15:41	159秒	120.235.152.95(广东-河源)	1	4	3	4	3	2	5	1	2	0	1	0	1	1	2	1	1	1	0	1	0	4	3	1	2	1	0	1	1	0	0	0	0	1	0	0	1	1	0	1
1809	2024/9/28 14:16:12	154秒	39.171.128.238(浙江-绍兴)	1	4	3	2	5	2	3	3	1	0	0	1	1	4	3	3	1	0	1	0	1	2	1	2	1	3	0	1	1	0	0	1	0	0	1	0	1	1	0	1
1810	2024/9/28 14:18:41	115秒	120.245.4.245(北京-北京)	2	2	4	1	1	2	5	2	2	1	0	1	1	3	3	3	0	1	0	1	1	3	1	2	3	1	1	0	1	0	0	1	0	1	0	0	1	1	0	1
1811	2024/9/28 14:18:42	107秒	122.159.140.58(黑龙江-七台河)	2	3	3	2	2	1	1	3	2	1	0	1	1	3	1	3	1	0	0	1	1	2	3	2	3	1	0	0	1	1	0	1	0	0	1	0	1	0	1	0
1812	2024/9/28 14:18:50	136秒	14.155.244.155(广东-深圳)	2	2	3	1	1	1	3	2	1	0	1	0	1	1	2	3	1	1	0	1	0	5	1	1	2	1	0	1	0	1	0	0	0	1	0	0	1	1	0	1
1813	2024/9/28 14:21:21	121秒	117.135.94.129(上海-上海)	2	2	3	1	1	1	2	1	1	0	1	0	1	4	3	1	1	1	0	1	0	2	3	1	1	2	0	0	1	1	0	1	0	1	0	0	1	1	0	1
1814	2024/9/28 14:21:26	138秒	120.227.157.80(湖南-永州)	2	2	2	1	1	1	1	2	1	1	0	1	1	3	3	5	1	0	1	0	1	4	1	1	3	2	1	0	1	0	0	0	1	0	1	0	0	1	0	1
1815	2024/9/28 14:21:26	127秒	112.232.202.196(山东-济南)	2	3	3	1	2	1	4	2	1	1	0	1	1	4	3	1	1	0	1	0	1	4	1	2	3	4	0	1	1	0	0	0	1	0	1	0	1	1	0	1
1816	2024/9/28 14:24:38	113秒	27.208.21.19(山东-威海)	1	5	4	4	5	2	3	3	1	0	1	0	1	1	3	5	1	0	1	0	1	1	3	2	2	1	0	1	1	0	0	0	1	0	0	0	1	1	0	1
1817	2024/9/28 14:24:38	160秒	163.125.126.24(广东-深圳)	1	2	3	1	1	1	5	1	1	1	0	1	1	3	2	2	0	1	0	1	1	3	1	2	1	1	0	1	1	0	0	1	0	1	0	0	1	1	0	1
1818	2024/9/28 14:27:30	110秒	113.6.1.39(黑龙江-双鸭山)	1	5	2	2	5	1	1	1	1	1	0	1	0	1	3	3	1	1	0	1	0	5	1	2	1	1	0	0	1	1	0	1	0	1	0	0	1	1	0	1
1819	2024/9/28 14:27:30	157秒	116.226.59.161(上海-上海)	1	3	4	1	3	1	1	1	1	1	0	1	1	3	1	2	1	1	0	1	0	2	1	2	2	1	1	0	1	0	0	1	0	1	0	0	1	0	1	0
1820	2024/9/28 14:30:48	119秒	183.198.133.181(河北-石家庄)	1	3	4	2	2	1	2	1	1	1	0	1	0	4	2	2	1	1	0	1	0	4	1	2	2	1	0	1	1	0	0	1	0	1	0	0	1	0	1	0
1821	2024/9/28 14:30:49	151秒	117.151.228.164(湖北-鄂州)	2	3	3	1	2	1	1	2	1	1	0	1	0	4	3	1	0	1	0	1	1	4	1	2	2	2	0	1	1	0	0	1	0	1	0	0	0	1	0	1
1822	2024/9/28 14:30:50	128秒	43.225.208.196(黑龙江-哈尔滨)	2	3	4	2	3	1	5	1	1	0	0	1	1	4	4	3	1	0	1	0	1	3	1	2	3	1	0	1	0	1	0	1	0	1	0	0	1	1	0	1
1823	2024/9/28 14:33:20	147秒	182.245.35.123(云南-昆明)	1	2	3	1	1	2	4	4	1	1	0	1	0	3	3	5	1	1	0	1	0	2	3	2	4	1	0	1	1	0	0	0	1	0	0	0	1	1	0	1
1824	2024/9/28 14:33:20	114秒	120.239.4.2(广东-梅州)	1	5	4	2	5	2	2	3	1	1	0	0	1	4	3	4	1	0	1	0	1	2	1	2	1	2	1	0	1	1	0	0	1	0	1	0	1	1	0	1
1825	2024/9/28 14:33:21	139秒	117.141.64.194(广西-崇左)	1	5	3	2	5	2	5	4	2	0	1	0	1	4	3	3	1	0	0	1	1	4	3	2	2	1	0	1	1	0	0	1	0	0	1	0	1	1	0	1
1826	2024/9/28 14:36:33	123秒	36.163.166.253(北京-北京)	1	3	3	2	3	1	3	2	1	0	0	1	1	4	2	1	1	0	1	0	1	1	1	2	2	3	0	1	0	1	0	1	0	1	0	0	1	1	0	1
1827	2024/9/28 14:36:46	166秒	115.48.29.249(河南-安阳)	1	3	2	1	2	2	4	1	1	0	0	1	1	4	3	1	1	1	0	1	1	2	1	2	1	4	0	1	1	0	0	1	0	1	0	0	1	0	1	0
1828	2024/9/28 14:39:10	117秒	183.208.109.164(江苏-宿迁)	2	4	3	2	3	1	2	3	2	0	1	0	1	3	3	1	1	1	0	1	0	1	3	2	2	2	0	1	1	0	0	1	0	0	1	0	1	1	0	1
1829	2024/9/28 14:39:11	120秒	61.167.7.46(黑龙江-牡丹江)	1	3	4	2	2	1	4	4	2	1	0	0	1	3	3	4	1	1	0	1	0	2	1	1	1	2	0	0	1	1	0	1	0	1	0	0	0	1	1	0
1830	2024/9/28 14:39:11	143秒	60.221.129.30(山西-临汾)	2	2	3	1	1	1	2	1	1	0	1	0	1	4	3	5	1	1	0	1	0	2	1	2	1	1	0	1	1	0	0	1	0	1	0	0	1	0	1	0
1831	2024/9/28 14:41:52	132秒	117.152.233.89(湖北-荆门)	1	2	3	1	1	1	5	1	1	1	0	1	1	4	2	1	1	0	1	0	1	2	2	2	3	1	0	0	1	1	0	1	0	0	1	0	1	1	0	1
1832	2024/9/28 14:41:53	140秒	39.149.212.75(河南-驻马店)	1	4	3	2	4	1	2	2	1	0	1	0	1	4	1	1	0	1	0	1	1	2	1	2	4	2	0	1	1	0	0	1	0	1	0	0	0	1	0	1
1833	2024/9/28 14:42:13	122秒	27.195.204.209(山东-淄博)	1	3	2	2	3	2	4	2	1	1	0	1	1	4	1	3	1	1	0	1	0	2	1	2	4	2	0	1	1	0	0	1	0	0	1	0	1	1	0	1
1834	2024/9/28 14:44:54	149秒	114.230.126.231(江苏-扬州)	1	2	3	1	1	2	5	2	1	0	1	0	1	4	3	4	0	1	0	1	1	3	1	2	2	2	0	1	1	0	0	1	0	0	1	0	1	1	0	1
1835	2024/9/28 14:44:55	138秒	113.74.250.182(广东-清远)	2	5	3	2	5	2	3	1	1	1	0	1	1	3	1	2	1	0	1	0	1	4	1	2	1	2	1	0	1	0	0	1	0	1	0	0	1	1	0	1
1836	2024/9/28 14:44:56	151秒	117.135.94.110(上海-上海)	2	2	2	1	1	1	1	1	1	1	0	1	1	4	3	1	0	1	0	1	1	5	1	2	1	1	0	1	1	0	0	1	0	0	1	0	1	0	1	0
1837	2024/9/28 14:47:50	136秒	119.48.115.25(吉林-长春)	2	2	3	1	1	1	4	1	2	0	1	0	1	4	4	2	1	1	0	1	0	2	1	2	2	2	0	0	1	1	0	0	1	0	0	1	0	1	0	1
1838	2024/9/28 14:47:57	134秒	117.135.92.252(上海-上海)	1	2	2	1	1	1	5	3	1	0	1	0	1	4	2	1	0	1	0	1	1	3	1	2	2	4	0	1	1	0	0	0	1	0	0	0	1	1	0	1
1839	2024/9/28 14:50:20	114秒	183.206.231.46(江苏-苏州)	1	4	3	3	4	2	2	4	1	0	1	0	1	4	3	1	0	1	0	1	1	5	1	2	1	2	0	1	1	0	0	1	0	1	0	0	1	1	0	1
1840	2024/9/28 14:50:21	149秒	117.9.236.200(天津-天津)	1	4	3	2	4	2	2	3	2	0	1	0	1	3	3	3	1	0	1	0	1	4	1	2	2	4	0	0	1	1	0	1	0	1	0	0	1	1	0	1
1841	2024/9/28 14:50:26	161秒	183.199.17.141(河北-唐山)	2	2	4	1	1	2	1	2	1	0	1	0	1	3	2	5	1	1	0	1	0	3	3	2	1	2	1	0	1	0	0	0	1	0	0	0	1	1	0	1
1842	2024/9/28 14:52:58	141秒	49.89.6.5(江苏-宿迁)	2	2	3	1	1	2	3	4	1	0	0	1	1	3	3	4	1	1	0	1	0	3	1	2	1	2	0	1	1	0	0	0	0	1	0	0	1	0	1	0
1843	2024/9/28 14:52:59	134秒	115.56.119.13(河南-商丘)	2	4	3	4	5	1	5	3	2	0	0	1	1	1	3	1	0	1	0	1	1	4	3	2	1	1	0	1	0	1	0	1	0	0	1	0	1	1	0	1
1844	2024/9/28 14:55:31	117秒	220.186.123.221(浙江-温州)	1	3	4	2	3	1	3	1	1	1	0	1	0	1	2	2	1	1	0	1	0	4	1	2	3	1	0	0	1	1	0	1	0	0	1	0	1	0	1	0
1845	2024/9/28 14:55:32	121秒	14.122.138.185(广东-湛江)	1	4	4	4	5	2	2	2	1	0	1	0	1	1	2	1	0	1	0	1	1	2	1	2	2	1	0	1	1	0	0	0	0	1	0	0	0	1	0	1
1846	2024/9/28 14:55:41	118秒	183.208.217.85(江苏-苏州)	2	4	4	3	4	1	3	3	1	0	1	0	1	1	2	3	1	1	0	1	1	2	1	1	1	2	0	1	1	0	0	1	0	0	1	0	1	1	0	1
1847	2024/9/28 14:58:32	103秒	123.55.185.45(河南-三门峡)	1	3	2	1	2	2	1	3	1	0	1	0	1	4	2	1	0	1	0	1	1	5	1	2	2	1	0	1	1	0	0	1	0	0	1	0	1	1	0	1
1848	2024/9/28 14:58:33	142秒	42.227.181.59(河南-南阳)	1	3	4	2	3	1	2	3	1	1	0	1	1	3	3	2	1	1	0	1	0	4	1	2	3	2	1	0	1	0	0	0	1	0	0	0	1	1	0	1
1849	2024/9/28 15:01:21	152秒	183.202.94.234(山西-大同)	2	3	3	1	3	1	2	1	1	1	0	0	1	1	3	1	1	1	0	1	0	3	1	2	1	3	0	0	1	1	0	1	0	1	0	0	1	0	1	0
1850	2024/9/28 15:01:21	131秒	183.199.83.156(河北-唐山)	2	4	3	3	4	1	2	1	1	0	1	0	1	1	2	4	1	0	0	1	1	1	1	1	4	2	1	0	1	1	0	1	0	1	0	0	1	1	0	1
1851	2024/9/28 15:01:22	109秒	219.140.28.66(湖北-武汉)	1	3	4	1	3	1	1	2	1	0	0	1	1	1	3	3	1	0	0	1	1	3	1	2	4	2	0	1	1	0	0	1	0	1	0	0	1	1	0	1
1852	2024/9/28 15:04:16	121秒	117.139.135.115(四川-成都)	1	4	2	4	4	1	1	3	1	0	0	1	1	3	3	3	1	0	1	0	1	2	1	1	2	2	0	1	0	1	0	1	0	1	0	0	1	1	0	1
1853	2024/9/28 15:04:17	123秒	125.38.105.67(天津-天津)	2	2	4	1	1	2	1	1	1	1	0	1	1	1	1	2	1	0	1	0	1	2	3	1	2	1	0	1	1	0	0	0	0	1	0	0	1	1	0	1
1854	2024/9/28 15:04:28	126秒	163.125.192.55(广东-深圳)	1	2	2	1	1	1	1	1	2	0	1	0	1	1	3	2	1	0	1	0	1	4	1	2	2	2	0	1	1	0	0	1	0	0	1	0	0	1	1	0
1855	2024/9/28 15:06:51	136秒	112.18.213.56(四川-德阳)	1	2	4	1	1	2	1	1	1	1	0	1	1	3	1	5	1	0	1	0	1	1	2	2	1	1	0	0	1	1	0	1	0	0	1	0	1	1	0	1
1856	2024/9/28 15:06:55	125秒	59.59.242.237(福建-三明)	1	4	4	4	4	1	2	2	1	0	1	0	1	4	2	1	1	1	0	1	0	5	1	2	1	2	1	0	1	0	0	0	1	0	0	0	1	1	0	1
1857	2024/9/28 15:09:48	122秒	123.132.196.55(山东-临沂)	2	2	3	1	1	2	1	1	1	1	0	1	0	3	2	2	1	1	0	1	0	4	1	2	1	2	0	1	1	0	0	1	0	0	1	0	1	0	1	0
1858	2024/9/28 15:09:49	156秒	113.64.98.96(广东-梅州)	1	2	3	1	1	1	4	2	2	0	1	0	1	3	2	2	1	1	0	0	1	2	1	2	2	2	1	0	1	0	0	1	0	1	0	0	0	1	0	1
1859	2024/9/28 15:09:54	151秒	123.8.164.18(河南-信阳)	2	5	3	2	5	1	5	1	1	1	0	1	1	3	3	1	0	1	0	1	1	2	3	1	1	2	0	1	1	0	0	1	0	0	1	0	1	1	0	1
1860	2024/9/28 15:12:30	157秒	1.63.83.78(黑龙江-大兴安岭)	2	2	2	1	1	2	3	2	1	0	0	1	1	3	2	4	1	0	0	1	1	3	1	1	3	1	0	1	1	0	0	0	0	1	0	0	1	0	1	0
1861	2024/9/28 15:12:31	134秒	223.74.5.92(广东-汕尾)	1	3	4	2	2	1	3	2	2	1	0	1	1	1	1	5	1	0	0	1	1	4	3	2	2	2	0	1	1	0	0	0	1	0	0	0	1	1	0	1
1862	2024/9/28 15:15:41	127秒	183.228.15.88(重庆-重庆)	2	3	4	2	3	2	1	2	1	0	1	0	1	4	2	1	1	0	1	0	1	3	1	1	4	2	0	1	1	0	0	0	1	0	1	0	0	1	0	1
1863	2024/9/28 15:15:42	148秒	125.46.101.54(河南-三门峡)	2	2	3	1	1	1	3	2	1	0	0	1	1	4	2	3	0	1	0	1	1	4	1	2	2	1	0	1	1	0	0	0	0	1	0	0	1	0	1	0
1864	2024/9/28 15:18:26	107秒	163.125.231.84(广东-深圳)	2	3	3	1	2	2	3	1	1	0	1	0	1	3	2	4	0	1	0	1	1	3	1	2	2	2	0	1	1	0	0	0	0	1	0	0	1	0	1	0
1865	2024/9/28 15:18:29	158秒	113.4.104.245(黑龙江-哈尔滨)	2	3	2	2	3	1	5	2	2	1	0	1	0	4	3	3	1	0	0	1	1	3	1	2	2	2	0	1	1	0	0	1	0	0	1	0	1	0	1	0
1866	2024/9/28 15:21:40	106秒	180.121.63.107(江苏-南通)	1	3	2	2	3	1	2	1	1	0	0	1	1	4	3	3	0	1	0	1	1	2	3	2	1	4	0	0	1	1	0	1	0	0	1	0	1	1	0	1
1867	2024/9/28 15:21:40	106秒	124.130.40.137(山东-临沂)	1	3	3	2	3	1	3	1	1	1	0	0	1	1	2	5	0	1	0	1	1	2	3	1	3	4	0	1	1	0	0	0	0	1	0	0	1	0	1	0
1868	2024/9/28 15:21:41	126秒	113.14.187.224(广西-桂林)	2	4	3	2	4	2	5	2	1	1	0	0	1	4	2	2	1	1	0	1	0	2	1	2	2	3	0	1	1	0	0	0	0	1	0	0	1	0	1	0
1869	2024/9/28 15:25:00	132秒	115.60.186.159(河南-郑州)	1	4	2	3	5	2	3	3	1	1	0	1	0	2	3	1	0	1	0	1	1	1	1	2	2	2	0	0	1	1	0	0	0	1	0	0	1	0	1	0
1870	2024/9/28 15:25:06	106秒	117.144.76.131(上海-上海)	1	2	2	1	1	2	5	1	1	0	1	0	1	4	3	1	1	0	1	0	1	2	2	1	1	1	0	1	1	0	0	1	0	1	0	0	1	1	0	1
1871	2024/9/28 15:28:11	110秒	116.167.1.220(海南-海口)	2	4	3	2	4	1	5	1	1	1	0	1	1	1	3	3	1	1	0	1	1	4	1	2	2	2	0	1	1	0	0	1	0	1	0	0	1	0	1	0
1872	2024/9/28 15:28:12	109秒	183.212.85.213(江苏-苏州)	1	3	3	1	3	2	5	1	1	1	0	0	1	4	3	2	1	1	0	1	0	4	1	2	1	2	1	0	1	0	0	1	0	0	1	0	1	0	1	0
1873	2024/9/28 15:28:20	166秒	39.163.72.253(河南-驻马店)	1	2	3	1	1	1	2	3	1	1	0	1	1	1	3	2	1	0	1	0	1	3	1	2	1	2	0	1	0	1	0	0	1	0	0	0	1	1	0	1
1874	2024/9/28 15:30:53	120秒	119.99.89.84(湖北-黄冈)	2	2	2	1	1	2	3	3	1	1	0	1	0	1	3	2	1	0	1	0	1	2	1	2	2	3	1	0	1	0	0	1	0	0	1	0	1	1	0	1
1875	2024/9/28 15:30:55	105秒	60.14.229.47(黑龙江-鸡西)	2	5	2	3	5	2	2	2	1	1	0	1	0	2	1	3	1	0	1	0	1	2	3	2	3	1	0	1	0	1	0	1	0	0	1	0	0	1	0	1
1876	2024/9/28 15:30:57	154秒	223.72.65.244(北京-北京)	2	5	2	2	5	1	3	1	1	0	1	0	1	3	2	5	1	0	1	0	1	1	1	2	3	2	0	1	1	0	0	1	0	1	0	0	1	0	1	0
1877	2024/9/28 15:33:55	144秒	120.229.224.152(广东-揭阳)	2	2	3	1	1	2	5	1	2	0	0	1	1	4	3	2	1	0	1	0	1	3	3	2	2	1	0	1	1	0	0	1	0	0	1	0	1	0	1	0
1878	2024/9/28 15:34:08	118秒	27.200.244.130(山东-泰安)	2	2	3	1	1	1	1	3	1	0	1	0	1	4	3	2	1	1	0	1	0	2	1	1	3	2	1	0	1	0	0	1	0	1	0	0	1	0	1	0
1879	2024/9/28 15:36:30	134秒	117.182.107.169(广西-柳州)	1	5	2	2	5	1	3	1	1	0	1	0	1	3	2	2	1	0	1	0	1	4	1	1	2	1	0	1	1	0	0	0	1	0	0	0	1	1	0	1
1880	2024/9/28 15:36:31	116秒	218.16.203.23(广东-汕头)	1	5	4	5	5	2	5	1	1	1	0	0	1	1	2	2	0	1	0	1	1	1	1	2	1	1	0	1	1	0	0	1	0	1	0	0	1	1	0	1
1881	2024/9/28 15:36:31	138秒	113.4.167.205(黑龙江-哈尔滨)	2	5	2	2	5	2	5	2	1	0	1	0	1	4	2	1	0	1	0	1	1	1	1	2	2	2	0	0	1	1	0	1	0	1	0	0	0	1	0	1
1882	2024/9/28 15:39:23	118秒	115.60.203.137(河南-郑州)	2	5	2	2	5	1	3	2	1	1	0	1	0	3	3	2	1	0	0	1	1	5	1	2	3	1	0	1	1	0	0	0	1	0	1	0	1	1	0	1
1883	2024/9/28 15:39:24	102秒	39.155.82.179(内蒙古-兴安)	2	2	3	1	1	2	1	1	1	1	0	0	1	3	2	4	1	1	0	1	0	2	3	1	2	1	1	0	1	0	0	1	0	1	0	0	0	1	0	1
1884	2024/9/28 15:39:25	113秒	60.1.205.95(河北-石家庄)	2	2	2	1	1	1	3	4	2	0	1	0	1	4	1	4	1	1	0	1	0	1	1	1	2	2	0	1	0	1	0	1	0	1	0	0	1	1	0	1
1885	2024/9/28 15:42:14	158秒	218.16.198.28(广东-汕头)	1	2	3	1	1	1	3	2	1	0	0	1	1	1	3	4	1	1	0	1	0	3	3	2	1	1	1	0	1	0	0	0	1	0	0	0	1	1	0	1
1886	2024/9/28 15:42:14	129秒	122.191.192.9(湖北-宜昌)	2	3	2	2	2	1	4	4	1	0	1	0	1	1	3	3	0	1	0	1	1	5	1	2	2	2	1	0	1	0	0	1	0	0	1	0	1	1	0	1
1887	2024/9/28 15:42:15	108秒	27.226.128.39(甘肃-武威)	1	3	3	2	2	1	4	1	1	0	1	0	1	4	2	2	1	1	0	1	0	2	1	1	1	2	0	0	1	1	0	1	0	0	1	0	0	1	0	1
1888	2024/9/28 15:45:30	142秒	223.72.81.246(北京-北京)	1	4	3	2	3	1	5	4	2	0	1	0	1	4	2	4	1	1	0	1	0	3	1	2	3	2	1	0	1	0	0	0	0	1	0	0	1	0	1	0
1889	2024/9/28 15:45:30	111秒	218.68.37.177(天津-天津)	2	2	3	1	1	1	4	2	1	1	0	1	0	1	1	3	1	0	1	0	1	2	1	2	4	1	0	1	1	0	0	1	0	0	1	0	1	1	0	1
1890	2024/9/28 15:45:32	159秒	1.57.160.94(黑龙江-双鸭山)	2	3	4	2	2	2	4	2	1	1	0	1	1	4	3	2	1	0	0	1	1	2	1	1	3	2	0	1	1	0	0	0	0	1	0	0	1	1	0	1
1891	2024/9/28 15:48:21	118秒	115.233.205.179(浙江-杭州)	2	2	4	1	1	1	5	2	2	1	0	1	0	4	3	2	0	1	0	1	1	5	2	2	4	2	0	1	0	1	0	1	0	0	1	0	1	1	0	1
1892	2024/9/28 15:48:22	160秒	120.239.33.155(广东-茂名)	1	4	4	3	4	2	5	1	1	1	0	1	0	1	3	3	1	0	1	0	1	3	1	1	4	1	1	0	1	1	0	0	1	0	1	0	1	1	0	1
1893	2024/9/28 15:48:22	144秒	113.4.216.174(黑龙江-哈尔滨)	1	4	3	2	5	1	2	2	1	1	0	1	1	1	1	4	1	1	0	1	0	5	1	2	2	1	1	0	1	0	0	1	0	0	1	0	1	1	0	1
1894	2024/9/28 15:51:05	141秒	113.141.98.34(陕西-延安)	2	4	3	2	4	1	5	1	1	1	0	1	1	3	2	3	1	0	0	1	1	3	3	2	1	3	1	0	1	1	0	0	1	0	0	0	0	1	1	0
1895	2024/9/28 15:51:05	127秒	175.42.108.117(福建-宁德)	2	3	3	2	2	1	4	2	1	0	0	1	1	4	3	1	1	0	1	0	1	1	1	2	2	1	0	0	1	1	0	1	0	0	1	0	1	1	0	1
1896	2024/9/28 15:51:05	118秒	222.172.254.15(云南-昆明)	1	5	3	2	5	1	5	1	1	1	0	1	1	1	1	4	1	0	0	1	1	4	3	2	2	2	0	0	1	1	0	1	0	0	1	0	0	1	0	1
1897	2024/9/28 15:54:22	159秒	221.196.44.76(天津-天津)	2	3	3	2	2	2	2	2	1	0	1	0	1	3	1	2	0	1	0	1	1	4	1	2	1	1	0	1	1	0	0	1	0	1	0	0	1	1	0	1
1898	2024/9/28 15:54:23	142秒	183.229.36.51(重庆-重庆)	2	3	3	2	2	2	2	3	1	0	1	0	1	4	3	3	1	1	0	1	0	2	2	2	4	1	0	1	1	0	0	0	0	1	0	0	1	0	1	0
1899	2024/9/28 15:54:23	116秒	111.44.173.61(青海-西宁)	2	2	3	1	1	2	1	1	1	0	1	0	1	3	1	5	1	1	0	1	0	3	1	2	2	2	0	0	1	1	0	0	1	0	1	0	0	1	0	1
1900	2024/9/28 15:57:37	130秒	58.245.216.164(吉林-通化)	2	3	3	1	3	1	3	3	1	1	0	1	1	3	1	5	1	1	0	1	0	2	1	2	2	2	1	0	1	0	0	1	0	0	1	0	1	1	0	1
1901	2024/9/28 15:57:37	115秒	117.174.233.106(四川-成都)	2	4	3	4	5	1	2	1	2	0	1	0	1	4	3	3	1	0	1	0	1	2	2	1	2	2	0	0	1	1	0	0	0	1	0	0	1	1	0	1
1902	2024/9/28 16:00:25	102秒	112.12.199.1(浙江-温州)	2	4	4	3	4	1	2	3	2	0	1	0	1	3	2	3	1	1	0	1	0	3	3	2	2	1	1	0	1	0	0	1	0	0	1	0	0	1	0	1
1903	2024/9/28 16:00:25	132秒	58.242.73.213(安徽-滁州)	1	5	3	3	5	2	1	1	1	1	0	1	0	4	2	4	0	1	0	1	1	4	1	2	1	1	0	1	1	0	0	0	1	0	0	0	1	0	1	0
1904	2024/9/28 16:00:32	131秒	1.63.64.105(黑龙江-大兴安岭)	2	4	3	2	4	1	5	2	1	1	0	1	1	3	2	2	1	0	1	0	1	2	1	1	2	2	1	0	1	1	0	1	0	0	1	0	1	0	1	0
1905	2024/9/28 16:02:57	142秒	183.229.60.63(重庆-重庆)	1	4	3	2	5	2	4	2	2	1	0	1	1	1	1	4	1	0	1	0	1	2	3	2	4	4	1	0	1	1	0	1	0	0	1	0	1	0	1	0
1906	2024/9/28 16:02:59	132秒	112.255.46.52(山东-青岛)	2	3	4	2	2	2	5	2	1	0	1	0	1	2	3	4	1	1	0	1	0	4	1	1	2	1	0	0	1	1	0	0	1	0	1	0	1	0	1	0
1907	2024/9/28 16:03:02	107秒	39.188.141.215(浙江-嘉兴)	1	2	2	1	1	1	2	4	1	0	0	1	1	4	3	1	0	1	0	1	1	1	1	1	2	4	1	0	1	0	0	1	0	0	1	0	1	0	1	0
1908	2024/9/28 16:05:51	117秒	123.232.237.105(山东-济南)	2	2	3	1	1	2	3	1	2	1	0	1	0	4	2	3	0	1	0	1	1	2	1	2	1	2	0	0	1	1	0	1	0	1	0	0	0	1	0	1
1909	2024/9/28 16:05:55	132秒	112.43.4.86(新疆-乌鲁木齐)	1	4	2	2	4	2	5	2	1	0	1	0	1	4	3	3	0	1	0	1	1	3	1	2	2	4	0	1	1	0	0	1	0	0	1	0	1	1	0	1
1910	2024/9/28 16:08:33	142秒	58.242.73.222(安徽-滁州)	2	4	2	2	4	1	1	4	2	0	1	0	1	4	1	2	0	1	0	1	1	1	1	2	1	2	0	1	1	0	0	0	1	0	0	0	1	1	0	1
1911	2024/9/28 16:08:37	114秒	117.147.109.222(浙江-杭州)	1	2	4	1	1	1	5	3	1	0	0	1	1	4	1	2	0	1	0	1	1	1	3	2	1	1	0	1	1	0	0	1	0	0	1	0	1	0	1	0
1912	2024/9/28 16:11:06	147秒	113.9.166.173(黑龙江-哈尔滨)	2	4	4	3	4	1	5	2	1	1	0	1	1	3	1	3	1	1	0	1	0	5	3	2	2	3	0	0	1	1	0	0	1	0	0	1	0	1	0	1
1913	2024/9/28 16:11:08	130秒	106.113.53.8(河北-石家庄)	2	2	4	1	1	2	5	3	1	0	1	0	1	1	1	2	0	1	0	1	1	3	1	2	1	1	0	0	1	1	0	1	0	0	1	0	1	1	0	1
1914	2024/9/28 16:11:15	157秒	117.147.114.169(浙江-杭州)	2	2	3	1	1	2	1	4	1	1	0	1	1	2	3	1	0	1	0	1	1	2	1	2	2	1	0	1	0	1	0	0	1	0	1	0	1	1	0	1
1915	2024/9/28 16:14:04	112秒	123.233.151.125(山东-济南)	1	3	2	1	2	1	1	1	1	0	0	1	1	3	2	2	1	1	0	1	0	3	3	2	1	2	0	1	1	0	0	1	0	0	1	0	0	1	1	0
1916	2024/9/28 16:14:04	148秒	58.17.113.207(江西-赣州)	2	3	3	1	3	1	4	2	1	0	1	0	1	4	3	3	0	1	0	1	1	3	1	2	2	2	0	1	1	0	0	1	0	1	0	0	1	1	0	1
1917	2024/9/28 16:14:06	127秒	123.139.111.179(陕西-西安)	2	2	3	1	1	1	4	2	1	1	0	1	0	1	3	5	1	1	0	1	0	3	1	2	2	1	1	0	1	0	1	1	0	1	0	0	0	1	0	1
1918	2024/9/28 16:16:44	141秒	139.226.85.157(上海-上海)	1	3	4	1	2	2	5	4	1	0	0	1	1	4	3	3	1	1	0	0	1	5	1	2	4	2	1	0	1	0	0	1	0	1	0	0	1	0	1	0
1919	2024/9/28 16:16:51	163秒	123.233.217.217(山东-济南)	1	2	4	1	1	2	2	2	1	1	0	1	0	3	2	1	1	1	0	0	1	3	1	1	1	3	0	1	1	0	0	0	1	0	0	1	1	0	1	0
1920	2024/9/28 16:19:16	101秒	39.188.152.207(浙江-嘉兴)	2	2	3	1	1	2	3	1	1	1	0	1	1	4	2	1	0	1	0	1	1	3	3	2	1	2	1	0	1	0	0	1	0	1	0	0	0	1	0	1
1921	2024/9/28 16:19:17	107秒	183.199.119.58(河北-沧州)	2	5	3	2	5	2	1	2	1	1	0	1	1	4	2	4	1	1	0	1	0	4	3	2	2	1	1	0	1	1	0	1	0	1	0	0	1	1	0	1
1922	2024/9/28 16:19:24	117秒	111.199.107.18(北京-北京)	2	4	4	3	4	1	1	3	1	1	0	0	1	4	3	2	0	1	0	1	1	2	3	2	2	1	0	1	0	1	0	1	0	1	0	0	0	1	0	1
1923	2024/9/28 16:22:23	151秒	120.225.43.0(山东-德州)	1	5	4	5	5	1	5	3	2	0	1	0	1	1	2	4	1	0	1	0	1	4	1	2	2	2	0	1	1	0	0	0	1	0	0	0	1	0	1	0
1924	2024/9/28 16:22:26	103秒	163.204.76.170(广东-湛江)	2	3	3	1	2	1	1	1	1	0	1	0	1	4	1	1	1	1	0	1	0	2	1	1	3	3	0	1	0	1	0	1	0	0	1	0	1	1	0	1
1925	2024/9/28 16:24:54	147秒	223.95.50.55(浙江-金华)	2	5	3	5	5	2	5	1	1	1	0	1	1	4	3	2	0	1	0	1	1	2	1	2	4	2	1	0	1	0	1	1	0	1	0	0	0	1	0	1
1926	2024/9/28 16:25:07	111秒	182.120.84.200(河南-焦作)	2	4	3	2	3	1	3	3	2	0	1	0	1	4	1	2	1	1	0	1	0	2	1	2	2	2	0	0	1	1	0	1	0	1	0	0	0	1	0	1
1927	2024/9/28 16:28:07	118秒	112.13.49.36(浙江-温州)	1	5	4	2	5	1	2	4	2	0	1	0	1	4	3	4	1	0	1	0	1	4	2	1	1	3	1	0	1	0	0	1	0	1	0	0	1	0	1	0
1928	2024/9/28 16:28:07	149秒	122.231.147.189(浙江-杭州)	1	3	3	1	2	2	1	2	1	1	0	0	1	4	1	1	1	1	0	1	0	3	1	2	2	1	0	0	1	1	0	1	0	1	0	0	1	1	0	1
1929	2024/9/28 16:30:43	111秒	223.68.36.94(江苏-宿迁)	1	2	3	1	1	2	5	2	1	0	1	0	1	1	3	5	0	1	0	1	1	2	3	2	3	2	0	0	1	1	0	0	1	0	0	0	1	1	0	1
1930	2024/9/28 16:30:56	110秒	219.154.26.95(河南-新乡)	2	2	2	1	1	1	5	2	2	0	1	0	1	4	2	2	1	1	0	1	0	4	1	1	4	1	0	1	1	0	0	0	1	0	1	0	1	1	0	1
1931	2024/9/28 16:33:50	160秒	114.216.131.189(江苏-苏州)	1	5	3	2	5	1	3	1	1	0	1	0	1	4	3	1	1	0	0	1	1	2	3	2	1	1	0	1	1	0	0	0	0	1	0	0	0	1	0	1
1932	2024/9/28 16:34:28	132秒	120.239.43.240(广东-茂名)	1	4	3	2	4	2	4	1	1	0	1	0	1	3	3	4	1	1	0	1	0	2	1	2	2	1	1	0	1	0	0	0	1	0	0	0	1	0	1	0
1933	2024/9/28 16:37:08	156秒	27.12.154.209(重庆-重庆)	2	2	4	1	1	2	4	4	2	1	0	1	1	1	3	2	1	1	0	1	0	2	1	2	3	2	0	1	0	1	0	1	0	1	0	0	0	1	0	1
1934	2024/9/28 16:37:08	145秒	183.19.168.192(广东-肇庆)	1	5	4	2	5	1	2	3	1	1	0	1	1	1	1	1	0	1	0	1	1	2	3	2	3	2	1	0	1	0	0	1	0	1	0	0	1	1	0	1
1935	2024/9/28 16:37:17	134秒	36.249.175.130(福建-厦门)	1	3	4	1	2	2	5	3	1	1	0	1	1	4	3	2	1	1	0	1	0	2	3	2	2	3	1	0	1	1	0	1	0	0	1	0	1	1	0	1
1936	2024/9/28 16:39:58	142秒	220.171.193.184(贵州-黔西南)	2	5	3	3	5	1	5	1	1	1	0	1	1	4	1	4	1	1	0	1	0	3	3	1	3	2	0	1	1	0	0	1	0	0	1	0	1	1	0	1
1937	2024/9/28 16:39:59	135秒	39.130.109.151(云南-昆明)	2	2	3	1	1	2	2	3	2	0	0	1	1	3	3	4	1	0	0	1	1	4	1	2	2	1	0	0	1	1	0	1	0	1	0	0	1	0	1	0
1938	2024/9/28 16:40:05	156秒	39.79.44.199(山东-东营)	1	2	3	1	1	1	1	1	1	1	0	1	0	3	3	2	1	1	0	1	0	1	3	1	2	3	0	0	1	1	0	1	0	1	0	0	1	1	0	1
1939	2024/9/28 16:43:12	131秒	180.158.237.23(上海-上海)	2	3	3	2	3	2	3	1	1	1	0	1	1	1	1	5	0	1	0	1	1	3	1	1	1	2	1	0	1	0	1	1	0	0	1	0	1	1	0	1
1940	2024/9/28 16:43:13	106秒	140.250.248.146(山东-济宁)	1	3	3	1	3	2	1	2	2	1	0	1	0	2	3	1	1	0	1	0	1	3	1	2	4	1	0	1	1	0	0	1	0	0	1	0	0	1	0	1
1941	2024/9/28 16:43:15	136秒	112.40.99.161(辽宁-鞍山)	2	4	3	3	4	2	2	4	1	0	1	0	1	4	4	2	1	0	0	1	1	1	1	2	1	1	0	1	1	0	0	1	0	0	1	0	1	1	0	1
1942	2024/9/28 16:46:18	122秒	211.90.249.50(浙江-台州)	2	3	4	2	2	2	2	1	2	0	1	0	1	4	2	2	0	1	0	1	1	3	1	2	1	2	1	0	1	0	0	1	0	1	0	0	1	0	1	0
1943	2024/9/28 16:46:41	123秒	113.225.59.117(辽宁-沈阳)	1	3	4	1	2	1	2	2	1	0	1	0	1	4	2	3	1	1	0	1	0	3	1	2	3	3	0	1	1	0	0	0	1	0	0	1	0	1	0	1
1944	2024/9/28 16:49:17	116秒	123.174.56.125(山西-运城)	2	3	4	2	3	1	3	1	1	0	1	0	1	3	3	3	1	1	0	1	0	4	1	2	3	1	0	1	0	1	0	1	0	1	0	0	0	1	0	1
1945	2024/9/28 16:49:18	134秒	39.130.115.236(云南-昆明)	2	5	2	3	5	1	1	2	1	1	0	1	1	1	2	1	0	1	0	1	1	1	3	2	1	1	0	0	1	1	0	0	1	0	1	0	0	1	0	1
1946	2024/9/28 16:49:23	121秒	119.184.152.129(山东-泰安)	1	2	3	1	1	1	1	1	1	0	1	0	1	3	3	2	1	0	0	1	1	2	1	2	2	1	0	1	1	0	0	1	0	1	0	0	1	1	0	1
1947	2024/9/28 16:52:17	132秒	122.4.100.225(山东-青岛)	2	2	3	1	1	1	5	2	1	0	1	0	1	4	3	5	1	1	0	1	0	3	1	1	2	2	0	1	0	1	0	1	0	1	0	0	1	0	1	0
1948	2024/9/28 16:52:18	126秒	113.3.37.165(黑龙江-绥化)	1	3	4	2	2	1	5	1	1	1	0	1	0	4	3	2	1	0	1	0	1	2	1	2	2	1	0	1	1	0	0	1	0	0	1	0	1	1	0	1
1949	2024/9/28 16:55:28	111秒	171.213.136.68(四川-乐山)	2	5	3	3	5	1	2	3	1	0	0	1	1	4	2	3	0	1	0	1	1	1	1	2	2	3	0	1	1	0	0	0	1	0	1	0	0	1	1	0
1950	2024/9/28 16:55:42	120秒	120.230.86.105(广东-广州)	1	3	4	2	2	1	5	2	1	0	1	0	1	1	3	4	1	1	0	1	0	4	1	2	2	1	1	0	1	0	1	1	0	0	1	0	1	1	0	1
1951	2024/9/28 16:58:18	118秒	123.159.81.6(浙江-温州)	2	5	3	5	5	1	2	3	1	0	1	0	1	1	1	3	0	1	0	1	1	2	1	2	1	2	0	1	1	0	0	1	0	0	1	0	0	1	0	1
1952	2024/9/28 16:58:18	152秒	125.119.234.225(浙江-杭州)	2	2	3	1	1	2	2	1	1	1	0	1	1	4	1	3	0	1	0	1	1	3	1	2	2	2	0	0	1	1	0	1	0	0	1	0	1	1	0	1
1953	2024/9/28 16:58:21	111秒	117.189.99.168(贵州-黔东南)	1	2	3	1	1	1	5	3	1	1	0	1	0	4	3	3	1	0	0	1	1	2	3	1	4	1	0	1	0	1	0	1	0	1	0	0	1	0	1	0
1954	2024/9/28 17:01:14	152秒	124.116.229.225(陕西-宝鸡)	1	4	3	3	5	1	5	2	1	0	1	0	1	4	1	1	1	1	0	1	0	3	3	2	1	2	0	1	0	1	0	1	0	0	1	0	1	0	1	0
1955	2024/9/28 17:01:14	117秒	114.220.140.177(江苏-苏州)	1	3	3	1	2	1	4	4	1	1	0	0	1	4	1	3	1	1	0	1	0	2	1	2	1	1	0	1	1	0	0	1	0	0	1	0	0	1	0	1
1956	2024/9/28 17:01:21	164秒	14.205.168.223(云南-楚雄)	1	4	4	3	4	2	5	2	2	0	1	0	1	2	3	2	1	0	0	1	1	2	1	2	2	2	0	0	1	1	0	0	1	0	1	0	0	1	1	0
1957	2024/9/28 17:04:24	122秒	42.228.116.99(河南-商丘)	2	5	3	3	5	2	2	1	2	1	0	1	1	1	1	2	1	1	0	1	0	2	1	2	1	3	0	0	1	1	0	0	1	0	0	0	1	1	0	1
1958	2024/9/28 17:04:24	126秒	116.149.0.98(安徽-黄山)	1	5	3	4	5	2	2	1	2	1	0	1	1	1	3	1	1	1	0	1	0	1	1	2	2	2	0	1	1	0	0	0	0	1	0	0	0	1	0	1
1959	2024/9/28 17:04:27	126秒	120.230.93.217(广东-广州)	1	2	2	1	1	2	5	1	1	1	0	1	1	4	1	1	1	0	1	0	1	3	1	2	2	2	1	0	1	0	0	1	0	1	0	0	1	1	0	1
1960	2024/9/28 17:07:36	134秒	124.112.250.5(安徽-宣城)	1	3	4	1	2	2	2	2	1	1	0	1	1	4	3	2	1	0	1	0	1	1	3	1	3	2	1	0	1	0	0	0	1	0	0	0	1	1	0	1
1961	2024/9/28 17:07:36	147秒	121.224.103.164(江苏-苏州)	2	5	3	2	5	2	2	1	2	1	0	1	1	3	3	1	1	1	0	0	1	1	1	1	3	3	1	0	1	0	0	1	0	0	1	0	1	0	1	0
1962	2024/9/28 17:10:08	109秒	113.220.0.2(湖南-邵阳)	2	5	3	2	5	2	2	4	1	0	1	0	1	4	3	3	0	1	0	1	1	2	3	2	2	1	0	0	1	1	0	1	0	0	1	0	1	0	1	0
1963	2024/9/28 17:10:08	111秒	58.216.144.66(江苏-常州)	2	3	4	2	2	1	5	2	1	0	1	0	1	4	3	1	1	0	0	1	1	1	3	2	2	1	0	1	1	0	0	1	0	0	1	0	1	1	0	1
1964	2024/9/28 17:13:02	108秒	223.88.123.20(河南-新乡)	2	2	3	1	1	2	2	2	1	1	0	1	1	3	1	2	0	1	0	1	1	2	1	2	2	4	0	1	1	0	0	0	1	0	0	0	1	0	1	0
1965	2024/9/28 17:13:03	135秒	36.4.214.162(安徽-亳州)	2	3	4	2	2	2	1	1	2	1	0	1	0	3	3	1	1	0	1	0	1	1	1	1	1	2	1	0	1	0	0	1	0	0	1	0	1	0	1	0
1966	2024/9/28 17:13:12	105秒	113.8.123.142(黑龙江-大庆)	2	4	3	4	5	2	5	2	2	0	1	0	1	4	1	4	1	1	0	1	0	5	1	2	4	2	1	0	1	1	0	0	1	0	0	0	1	1	0	1
1967	2024/9/28 17:16:06	103秒	121.236.182.181(江苏-苏州)	1	5	2	3	5	1	1	3	2	0	1	0	1	4	2	4	1	0	1	0	1	4	1	2	2	2	0	0	1	1	0	1	0	1	0	0	1	1	0	1
1968	2024/9/28 17:16:07	137秒	222.169.54.107(吉林-松原)	1	2	3	1	1	1	1	1	2	1	0	1	1	4	3	1	1	1	0	1	0	3	3	2	1	2	0	1	1	0	0	1	0	1	0	0	1	0	1	0
1969	2024/9/28 17:16:08	140秒	59.172.184.59(湖北-武汉)	1	5	3	2	5	2	5	3	1	1	0	0	1	3	2	1	1	1	0	1	0	5	1	2	1	1	0	1	1	0	0	1	0	1	0	0	0	1	0	1
1970	2024/9/28 17:19:03	126秒	219.156.127.99(河南-郑州)	2	3	3	1	2	2	3	2	1	1	0	1	1	1	3	1	1	0	1	0	1	2	1	2	1	1	0	1	1	0	0	0	1	0	0	0	1	1	0	1
1971	2024/9/28 17:19:03	138秒	59.172.33.225(湖北-武汉)	2	2	3	1	1	2	3	1	1	1	0	1	0	4	3	2	1	1	0	1	0	4	2	2	2	2	0	1	1	0	0	1	0	0	1	0	1	0	1	0
1972	2024/9/28 17:19:04	137秒	218.31.198.76(新疆-昌吉)	1	5	4	4	5	1	4	4	1	0	1	0	1	3	3	2	1	1	0	1	0	2	1	2	2	1	0	1	1	0	0	1	0	1	0	0	1	0	1	0
1973	2024/9/28 17:22:14	135秒	183.213.242.92(江苏-南通)	2	2	3	1	1	1	4	1	1	0	1	0	1	3	1	2	1	1	0	1	0	2	1	1	4	4	0	1	0	1	0	0	1	0	0	0	0	1	0	1
1974	2024/9/28 17:22:14	161秒	125.211.76.63(黑龙江-哈尔滨)	1	5	4	2	5	1	2	2	1	0	1	0	1	3	4	3	1	0	1	0	1	3	3	2	1	2	1	0	1	0	0	0	1	0	1	0	1	1	0	1
1975	2024/9/28 17:22:15	103秒	111.18.34.4(陕西-西安)	1	3	2	2	2	1	2	3	1	1	0	1	1	4	2	2	1	1	0	0	1	1	1	2	3	2	0	0	1	1	0	0	1	0	1	0	1	0	1	0
1976	2024/9/28 17:25:20	110秒	120.235.234.21(广东-广州)	2	5	3	2	5	1	2	3	1	0	1	0	1	3	1	4	0	1	0	1	1	3	1	2	3	2	0	1	1	0	0	1	0	1	0	0	0	1	0	1
1977	2024/9/28 17:25:21	101秒	112.87.118.6(江苏-无锡)	1	5	3	5	5	1	5	1	1	0	1	0	1	1	3	2	0	1	0	1	1	3	1	1	2	1	0	1	0	1	0	1	0	1	0	0	0	1	1	0
1978	2024/9/28 17:28:09	123秒	113.206.24.223(重庆-重庆)	1	2	2	1	1	2	4	3	2	0	1	0	1	4	3	5	1	0	1	0	1	1	1	2	3	1	0	1	0	1	0	0	1	0	1	0	1	1	0	1
1979	2024/9/28 17:28:10	151秒	1.59.249.195(黑龙江-佳木斯)	1	5	3	5	5	1	1	1	1	1	0	1	1	3	2	2	1	1	0	1	0	4	1	2	2	2	0	1	1	0	0	1	0	0	1	0	1	1	0	1
1980	2024/9/28 17:30:54	102秒	114.245.82.137(北京-北京)	1	4	3	3	3	1	2	3	1	0	1	0	1	4	2	2	1	0	1	0	1	2	1	1	3	3	0	1	1	0	0	1	0	0	1	0	1	1	0	1
1981	2024/9/28 17:30:56	148秒	39.190.183.240(浙江-嘉兴)	2	2	3	1	1	2	2	4	1	0	1	0	1	4	3	1	1	0	1	0	1	2	1	2	2	3	0	1	1	0	0	1	0	1	0	0	1	0	1	0
1982	2024/9/28 17:30:59	110秒	36.143.35.128(河北-保定)	1	2	4	1	1	1	1	3	1	1	0	1	1	4	1	3	1	1	0	1	0	4	1	1	3	2	1	0	1	1	0	0	1	0	0	0	1	1	0	1
1983	2024/9/28 17:33:57	101秒	113.2.184.142(黑龙江-鸡西)	1	2	4	1	1	1	5	1	1	0	1	0	1	4	2	3	0	1	0	1	1	4	1	2	2	2	0	0	1	1	0	1	0	1	0	0	0	1	0	1
1984	2024/9/28 17:33:57	107秒	59.57.102.154(福建-泉州)	1	4	3	2	4	2	1	4	1	0	1	0	1	3	2	1	1	1	0	1	0	2	1	2	3	2	0	1	1	0	0	0	1	0	1	0	1	1	0	1
1985	2024/9/28 17:33:59	120秒	222.85.240.92(贵州-贵阳)	2	4	4	2	3	1	1	1	1	1	0	1	1	3	2	2	1	0	1	0	1	3	1	1	1	1	0	0	1	1	0	1	0	1	0	0	1	1	0	1
1986	2024/9/28 17:36:40	128秒	183.192.41.216(上海-上海)	1	5	3	2	5	1	2	3	1	1	0	1	0	3	2	3	1	0	1	0	1	3	1	1	1	2	1	0	1	0	0	0	1	0	0	0	1	0	1	0
1987	2024/9/28 17:36:40	140秒	183.197.103.110(河北-衡水)	1	4	3	4	3	1	2	3	1	1	0	1	0	4	3	1	1	1	0	1	0	2	1	2	1	2	1	0	1	0	0	0	0	1	0	0	1	0	1	0
1988	2024/9/28 17:39:42	113秒	223.65.179.91(江苏-南京)	2	2	3	1	1	1	3	2	2	1	0	1	1	3	1	3	1	1	0	1	0	1	1	1	1	4	0	1	0	1	0	1	0	1	0	0	1	1	0	1
1989	2024/9/28 17:39:43	108秒	119.127.151.23(广东-东莞)	2	2	4	1	1	1	3	1	1	1	0	1	1	1	3	3	1	0	0	1	1	3	3	2	2	3	0	1	1	0	0	1	0	0	1	0	0	1	0	1
1990	2024/9/28 17:39:43	136秒	116.26.163.121(广东-汕头)	1	2	3	1	1	2	4	2	1	1	0	1	0	1	3	4	0	1	0	1	1	2	1	2	2	3	1	0	1	1	0	1	0	0	1	0	1	0	1	0
1991	2024/9/28 17:42:43	124秒	183.20.230.94(广东-阳江)	2	4	3	3	3	2	5	1	1	0	0	1	1	3	3	3	0	1	0	1	1	2	1	2	2	2	0	1	0	1	0	0	1	0	0	0	1	1	0	1
1992	2024/9/28 17:42:43	107秒	113.2.184.206(黑龙江-鸡西)	1	3	3	2	2	1	3	1	1	1	0	1	0	3	2	3	1	1	0	1	0	3	3	2	4	4	1	0	1	0	0	0	0	1	0	0	1	0	1	0
1993	2024/9/28 17:42:43	150秒	113.2.184.199(黑龙江-鸡西)	1	4	4	2	5	1	5	3	2	0	1	0	1	2	2	2	1	1	0	1	0	2	1	1	1	1	0	0	1	1	0	1	0	0	1	0	1	0	1	0
1994	2024/9/28 17:45:30	153秒	175.0.48.177(湖南-长沙)	2	2	4	1	1	1	2	2	1	1	0	1	0	3	1	4	0	1	0	1	1	2	1	1	2	3	1	0	1	1	0	1	0	1	0	0	1	1	0	1
1995	2024/9/28 17:45:32	152秒	175.0.51.228(湖南-长沙)	2	4	3	3	4	2	1	3	2	0	1	0	1	3	1	2	1	0	1	0	1	1	1	2	1	2	0	0	1	1	0	1	0	1	0	0	1	0	1	0
1996	2024/9/28 17:45:36	153秒	123.179.182.134(内蒙古-通辽)	2	3	3	2	2	1	5	1	1	1	0	1	1	4	3	5	1	0	1	0	1	2	1	1	3	1	0	0	1	1	0	1	0	1	0	0	1	1	0	1
1997	2024/9/28 17:48:31	149秒	114.249.37.240(北京-北京)	1	4	4	3	3	2	2	1	2	0	1	0	1	3	3	1	1	1	0	1	0	3	3	2	4	1	0	0	1	1	0	1	0	1	0	0	1	1	0	1
1998	2024/9/28 17:48:39	116秒	122.194.63.44(江苏-镇江)	1	5	3	2	5	1	1	2	1	1	0	1	1	3	3	4	1	1	0	1	0	1	3	2	1	1	0	0	1	1	0	1	0	0	1	0	1	1	0	1
1999	2024/9/28 17:51:17	134秒	119.112.219.138(辽宁-大连)	1	3	4	2	2	1	4	1	1	0	1	0	1	1	3	2	1	0	1	0	1	2	1	2	2	2	0	0	1	1	0	1	0	1	0	0	1	1	0	1
[truncated: 189 more rows]
